# Supplementary material for: Transcriptome Sequencing and De Novo Analysis of the Copepod Calanus sinicus Using 454 GS FLX
Source: PLoS One. 2013 May 6;8(5):e63741. doi: 10.1371/journal.pone.0063741 (PMC3646036; doi:10.1371/journal.pone.0063741)
Supplement: Table S1 — KEGG pathway annotation of genes involed in the lipid metabolism. (XLSX) [file pone.0063741.s001.xlsx]

## Sheet: Lipid Metabolism
Sequence ID	Sequence length (bp)	Gene Name (KEGG annotation)	EC Number	KEGG pathway
isotig16964	1876	ACAC; acetyl-CoA carboxylase / biotin carboxylase	[EC:6.4.1.2 6.3.4.14]	Fatty acid biosynthesis
isotig22477	624	ACAC; acetyl-CoA carboxylase / biotin carboxylase	[EC:6.4.1.2 6.3.4.14]	Fatty acid biosynthesis
G6PAOP201EU5U4_6	469	ACAA2; acetyl-CoA acyltransferase 2	[EC:2.3.1.16]	Fatty acid elongation
isotig18554	948	ACAA2; acetyl-CoA acyltransferase 2	[EC:2.3.1.16]	Fatty acid elongation
isotig17158	1528	HADHB; acetyl-CoA acyltransferase	[EC:2.3.1.16]	Fatty acid elongation
G8M43WE01BUW2P_3	499	HADH; 3-hydroxyacyl-CoA dehydrogenase	[EC:1.1.1.35]	Fatty acid elongation
isotig20298	743	HADH; 3-hydroxyacyl-CoA dehydrogenase	[EC:1.1.1.35]	Fatty acid elongation
isotig18355	988	HADHA; enoyl-CoA hydratase / long-chain 3-hydroxyacyl-CoA dehydrogenase	[EC:4.2.1.17 1.1.1.211]	Fatty acid elongation
G6PAOP201D0Q9S_3	448	[ECHS1; enoyl-CoA hydratase	[EC:4.2.1.17]	Fatty acid elongation
isotig12876	905	PPT; palmitoyl-protein thioesterase	[EC:3.1.2.22]	Fatty acid elongation
isotig06793	1006	ELOVL4; elongation of very long chain fatty acids protein 4		Fatty acid elongation
isotig17615	1208	ELOVL7; elongation of very long chain fatty acids protein 7		Fatty acid elongation
G6PAOP201C7D1X_10	477	KAR; beta-keto reductase	[EC:1.1.1.-]	Fatty acid elongation
G6PAOP201DUDX3_4	497	KAR; beta-keto reductase	[EC:1.1.1.-]	Fatty acid elongation
G6PAOP201DHD2J_4	498	KAR; beta-keto reductase	[EC:1.1.1.-]	Fatty acid elongation
G6PAOP201DMG6Q_4	498	KAR; beta-keto reductase	[EC:1.1.1.-]	Fatty acid elongation
G6PAOP201ECRVD_3	494	KAR; beta-keto reductase	[EC:1.1.1.-]	Fatty acid elongation
G6PAOP201EIKMS_7	481	KAR; beta-keto reductase	[EC:1.1.1.-]	Fatty acid elongation
G6PAOP201CJDOD_3	462	KAR; beta-keto reductase	[EC:1.1.1.-]	Fatty acid elongation
G8M43WE01DP6QI_3	453	KAR; beta-keto reductase	[EC:1.1.1.-]	Fatty acid elongation
isotig19096	869	PHS1; 3-hydroxy acyl-CoA dehydratase	[EC:4.2.1.-]	Fatty acid elongation
G6PAOP201A0FDP_5	518	TER; enoyl reductase	[EC:1.3.1.-]	Fatty acid elongation
G6PAOP201EAZPH_5	489	TER; enoyl reductase	[EC:1.3.1.-]	Fatty acid elongation
isotig13438	962	TER; enoyl reductase	[EC:1.3.1.-]	Fatty acid elongation
G8M43WE01CSEV7_2	389	E3.1.2.2; palmitoyl-CoA hydrolase	[EC:3.1.2.2]	Fatty acid elongation
isotig18670	932	E2.3.1.9, atoB; acetyl-CoA C-acetyltransferase	[EC:2.3.1.9]	Fatty acid metabolism
G6PAOP201EU5U4_6	469	ACAA2; acetyl-CoA acyltransferase 2	[EC:2.3.1.16]	Fatty acid metabolism
isotig18554	948	ACAA2; acetyl-CoA acyltransferase 2	[EC:2.3.1.16]	Fatty acid metabolism
isotig17158	1528	HADHB; acetyl-CoA acyltransferase	[EC:2.3.1.16]	Fatty acid metabolism
G8M43WE01BUW2P_3	499	HADH; 3-hydroxyacyl-CoA dehydrogenase	[EC:1.1.1.35]	Fatty acid metabolism
isotig20298	743	HADH; 3-hydroxyacyl-CoA dehydrogenase	[EC:1.1.1.35]	Fatty acid metabolism
isotig18355	988	HADHA; enoyl-CoA hydratase / long-chain 3-hydroxyacyl-CoA dehydrogenase	[EC:4.2.1.17 1.1.1.211]	Fatty acid metabolism
G6PAOP201B3EGO_2	416	E4.2.1.17, paaG; enoyl-CoA hydratase	[EC:4.2.1.17]	Fatty acid metabolism
G6PAOP201AKS6M_3	424	E4.2.1.17, paaG; enoyl-CoA hydratase	[EC:4.2.1.17]	Fatty acid metabolism
G6PAOP201D0Q9S_3	448	[ECHS1; enoyl-CoA hydratase	[EC:4.2.1.17]	Fatty acid metabolism
G6PAOP201D4O98_3	469	E1.3.3.6, ACOX1, ACOX3; acyl-CoA oxidase	[EC:1.3.3.6]	Fatty acid metabolism
G6PAOP202GBG3D_5	545	E1.3.3.6, ACOX1, ACOX3; acyl-CoA oxidase	[EC:1.3.3.6]	Fatty acid metabolism
isotig07564	1389	E1.3.99.13, ACADL; long-chain-acyl-CoA dehydrogenase	[EC:1.3.99.13]	Fatty acid metabolism
isotig12600	1087	ACADVL; very long chain acyl-CoA dehydrogenase	[EC:1.3.99.-]	Fatty acid metabolism
isotig09377	677	GCDH, gcdH; glutaryl-CoA dehydrogenase	[EC:1.3.99.7]	Fatty acid metabolism
G6PAOP201DOFJZ_7	493	ACSL, fadD; long-chain acyl-CoA synthetase	[EC:6.2.1.3]	Fatty acid metabolism
G6PAOP201AS7U0_3	510	ACSL, fadD; long-chain acyl-CoA synthetase	[EC:6.2.1.3]	Fatty acid metabolism
isotig12210	1292	ACSL, fadD; long-chain acyl-CoA synthetase	[EC:6.2.1.3]	Fatty acid metabolism
isotig13120	796	ACSL, fadD; long-chain acyl-CoA synthetase	[EC:6.2.1.3]	Fatty acid metabolism
isotig17062	1641	ACSL, fadD; long-chain acyl-CoA synthetase	[EC:6.2.1.3]	Fatty acid metabolism
isotig18383	990	ACSL, fadD; long-chain acyl-CoA synthetase	[EC:6.2.1.3]	Fatty acid metabolism
isotig19931	772	ACSL, fadD; long-chain acyl-CoA synthetase	[EC:6.2.1.3]	Fatty acid metabolism
isotig24359	554	ACSL, fadD; long-chain acyl-CoA synthetase	[EC:6.2.1.3]	Fatty acid metabolism
isotig06239	1849	ACSBG; long-chain-fatty-acid--CoA ligase ACSBG	[EC:6.2.1.3]	Fatty acid metabolism
G6PAOP201D1XII_9	503	DCI; 3,2-trans-enoyl-CoA isomerase, mitochondrial	[EC:5.3.3.8]	Fatty acid metabolism
G8M43WE01BOFU0_2	473	P[ECI; peroxisomal 3,2-trans-enoyl-CoA isomerase	[EC:5.3.3.8]	Fatty acid metabolism
G8M43WE02IU57Q_3	424	P[ECI; peroxisomal 3,2-trans-enoyl-CoA isomerase	[EC:5.3.3.8]	Fatty acid metabolism
isotig17659	1175	frmA, ADH5, adhC; S-(hydroxymethyl)glutathione dehydrogenase / alcohol dehydrogenase	[EC:1.1.1.284 1.1.1.1]	Fatty acid metabolism
G6PAOP202F7R7R_2	486	adhP; alcohol dehydrogenase, propanol-preferring	[EC:1.1.1.1]	Fatty acid metabolism
isotig12325	1172	E1.1.1.1, adh; alcohol dehydrogenase	[EC:1.1.1.1]	Fatty acid metabolism
isotig13278	763	E1.1.1.1, adh; alcohol dehydrogenase	[EC:1.1.1.1]	Fatty acid metabolism
isotig18163	1038	E1.2.1.3; aldehyde dehydrogenase (NAD+)	[EC:1.2.1.3]	Fatty acid metabolism
isotig21193	685	E1.2.1.3; aldehyde dehydrogenase (NAD+)	[EC:1.2.1.3]	Fatty acid metabolism
G6PAOP202I9ZS2_5	489	ALDH7A1; aldehyde dehydrogenase family 7 member A1	[EC:1.2.1.31 1.2.1.8 1.2.1.3]	Fatty acid metabolism
G6PAOP202G0L16_4	503	ALDH7A1; aldehyde dehydrogenase family 7 member A1	[EC:1.2.1.31 1.2.1.8 1.2.1.3]	Fatty acid metabolism
isotig10283	1132	ALDH9A1; aldehyde dehydrogenase family 9 member A1	[EC:1.2.1.47 1.2.1.3]	Fatty acid metabolism
G8M43WE02HJG9S_9	474	E2.3.3.10; hydroxymethylglutaryl-CoA synthase	[EC:2.3.3.10]	Synthesis and degradation of ketone bodies
G6PAOP201D21BX_2	473	E4.1.3.4, HMGCL, hmgL; hydroxymethylglutaryl-CoA lyase	[EC:4.1.3.4]	Synthesis and degradation of ketone bodies
isotig18670	932	E2.3.1.9, atoB; acetyl-CoA C-acetyltransferase	[EC:2.3.1.9]	Synthesis and degradation of ketone bodies
isotig19198	859	E1.1.1.30, bdh; 3-hydroxybutyrate dehydrogenase	[EC:1.1.1.30]	Synthesis and degradation of ketone bodies
isotig20952	700	E1.1.1.30, bdh; 3-hydroxybutyrate dehydrogenase	[EC:1.1.1.30]	Synthesis and degradation of ketone bodies
G6PAOP201DO569_2	332	K15404, CER1; aldehyde d[ECarbonylase	[EC:4.1.99.5]	Cutin, suberine and wax biosynthesis
G6PAOP201DRWIG_10	483	FAR; fatty acyl-CoA reductase	[EC:1.2.1.-]	Cutin, suberine and wax biosynthesis
G6PAOP202JNSIO_3	424	FAR; fatty acyl-CoA reductase	[EC:1.2.1.-]	Cutin, suberine and wax biosynthesis
G8M43WE01A59BK_7	493	CYP51; cytochrome P450, family 51 (sterol 14-demethylase)	[EC:1.14.13.70]	Steroid biosynthesis
G6PAOP202G7RIT_2	502	E1.14.13.72, SC4MOL, ERG25; methylsterol monooxygenase	[EC:1.14.13.72]	Steroid biosynthesis
G6PAOP201DSM4B_8	488	DHCR24; delta24-sterol reductase	[EC:1.3.1.72]	Steroid biosynthesis
G6PAOP202JAE1N_3	501	DHCR24; delta24-sterol reductase	[EC:1.3.1.72]	Steroid biosynthesis
G6PAOP202HFBUR_2	506	DHCR24; delta24-sterol reductase	[EC:1.3.1.72]	Steroid biosynthesis
G6PAOP202JWL0R_2	487	DHCR24; delta24-sterol reductase	[EC:1.3.1.72]	Steroid biosynthesis
G8M43WE01CIXBM_3	449	DHCR24; delta24-sterol reductase	[EC:1.3.1.72]	Steroid biosynthesis
isotig18552	962	DHCR24; delta24-sterol reductase	[EC:1.3.1.72]	Steroid biosynthesis
isotig22398	623	DHCR7; 7-dehydrocholesterol reductase	[EC:1.3.1.21]	Steroid biosynthesis
G6PAOP201A7NZ4_10	500	LIPA; lysosomal acid lipase/cholesteryl ester hydrolase	[EC:3.1.1.13]	Steroid biosynthesis
G6PAOP202JSFHP_10	487	LIPA; lysosomal acid lipase/cholesteryl ester hydrolase	[EC:3.1.1.13]	Steroid biosynthesis
G6PAOP202FXB3V_10	492	LIPA; lysosomal acid lipase/cholesteryl ester hydrolase	[EC:3.1.1.13]	Steroid biosynthesis
G6PAOP202IMLY8_10	485	LIPA; lysosomal acid lipase/cholesteryl ester hydrolase	[EC:3.1.1.13]	Steroid biosynthesis
G6PAOP202GATVT_10	477	LIPA; lysosomal acid lipase/cholesteryl ester hydrolase	[EC:3.1.1.13]	Steroid biosynthesis
G6PAOP202G7TM9_10	488	LIPA; lysosomal acid lipase/cholesteryl ester hydrolase	[EC:3.1.1.13]	Steroid biosynthesis
G6PAOP202FN7JF_10	488	LIPA; lysosomal acid lipase/cholesteryl ester hydrolase	[EC:3.1.1.13]	Steroid biosynthesis
G8M43WE01A83RJ_12	478	LIPA; lysosomal acid lipase/cholesteryl ester hydrolase	[EC:3.1.1.13]	Steroid biosynthesis
isotig21143	689	LIPA; lysosomal acid lipase/cholesteryl ester hydrolase	[EC:3.1.1.13]	Steroid biosynthesis
isotig22403	632	LIPA; lysosomal acid lipase/cholesteryl ester hydrolase	[EC:3.1.1.13]	Steroid biosynthesis
isotig19005	882	E2.3.1.26, SOAT; sterol O-acyltransferase	[EC:2.3.1.26]	Steroid biosynthesis
G6PAOP202I78YH_5	505	SMO2; 4-alpha-methyl-delta7-sterol-4alpha-methyl oxidase	[EC:1.14.13.72]	Steroid biosynthesis
isotig28712	450	SMO2; 4-alpha-methyl-delta7-sterol-4alpha-methyl oxidase	[EC:1.14.13.72]	Steroid biosynthesis
G8M43WE02FOQIB_3	501	E5.1.99.4, AMACR, mcr; alpha-methylacyl-CoA racemase	[EC:5.1.99.4]	Primary bile acid biosynthesis
isotig16911	1977	HSD17B4; 3-hydroxyacyl-CoA dehydrogenase / 3a,7a,12a-trihydroxy-5b-cholest-24-enoyl-CoA hydratase	[EC:1.1.1.35 4.2.1.107]	Primary bile acid biosynthesis
G6PAOP201C7T2I_8	482	SCP2, SCPX; sterol carrier protein 2	[EC:2.3.1.176]	Primary bile acid biosynthesis
G6PAOP201CMXIJ_7	466	SCP2, SCPX; sterol carrier protein 2	[EC:2.3.1.176]	Primary bile acid biosynthesis
isotig29102	439	SCP2, SCPX; sterol carrier protein 2	[EC:2.3.1.176]	Primary bile acid biosynthesis
G6PAOP201CDH5Y_4	477	E3.1.6.1, aslA; arylsulfatase	[EC:3.1.6.1]	Steroid hormone biosynthesis
G6PAOP201D5P02_9	491	E3.1.6.1, aslA; arylsulfatase	[EC:3.1.6.1]	Steroid hormone biosynthesis
G8M43WE02FKA9T_4	487	E3.1.6.1, aslA; arylsulfatase	[EC:3.1.6.1]	Steroid hormone biosynthesis
G8M43WE02GTT9L_7	407	E3.1.6.1, aslA; arylsulfatase	[EC:3.1.6.1]	Steroid hormone biosynthesis
isotig08288	1507	E3.1.6.1, aslA; arylsulfatase	[EC:3.1.6.1]	Steroid hormone biosynthesis
isotig10409	1128	HSD17B8; estradiol 17beta-dehydrogenase / testosterone 17beta-dehydrogenase /	[EC:1.1.1.62 1.1.1.63]	Steroid hormone biosynthesis
isotig16995	1763	CYP3A; cytochrome P450, family 3, subfamily A	[EC:1.14.14.1]	Steroid hormone biosynthesis
G6PAOP201B0X0O_3	519	CYP19A; cytochrome P450, family 19, subfamily A	[EC:1.14.14.1]	Steroid hormone biosynthesis
isotig12144	1398	UGT; glucuronosyltransferase	[EC:2.4.1.17]	Steroid hormone biosynthesis
isotig25411	529	SRD5A1; 3-oxo-5-alpha-steroid 4-dehydrogenase 1	[EC:1.3.99.5]	Steroid hormone biosynthesis
G6PAOP201DPUUS_2	527	E2.7.1.31, glxK; glycerate kinase	[EC:2.7.1.31]	Glycerolipid metabolism
isotig18163	1038	E1.2.1.3; aldehyde dehydrogenase (NAD+)	[EC:1.2.1.3]	Glycerolipid metabolism
isotig21193	685	E1.2.1.3; aldehyde dehydrogenase (NAD+)	[EC:1.2.1.3]	Glycerolipid metabolism
G6PAOP202I9ZS2_5	489	ALDH7A1; aldehyde dehydrogenase family 7 member A1	[EC:1.2.1.31 1.2.1.8 1.2.1.3]	Glycerolipid metabolism
G6PAOP202G0L16_4	503	ALDH7A1; aldehyde dehydrogenase family 7 member A1	[EC:1.2.1.31 1.2.1.8 1.2.1.3]	Glycerolipid metabolism
isotig10283	1132	ALDH9A1; aldehyde dehydrogenase family 9 member A1	[EC:1.2.1.47 1.2.1.3]	Glycerolipid metabolism
G6PAOP201EXJZQ_8	507	E1.1.1.21, AKR1; aldehyde reductase	[EC:1.1.1.21]	Glycerolipid metabolism
G6PAOP201ERQ9X_10	503	E1.1.1.21, AKR1; aldehyde reductase	[EC:1.1.1.21]	Glycerolipid metabolism
G6PAOP202GBTJ3_9	511	E1.1.1.21, AKR1; aldehyde reductase	[EC:1.1.1.21]	Glycerolipid metabolism
isotig13024	884	E1.1.1.2, adh; alcohol dehydrogenase (NADP+)	[EC:1.1.1.2]	Glycerolipid metabolism
G6PAOP202HFWBX_10	496	E2.7.1.30, glpK; glycerol kinase	[EC:2.7.1.30]	Glycerolipid metabolism
G8M43WE01BSHC5_6	172	E2.7.1.30, glpK; glycerol kinase	[EC:2.7.1.30]	Glycerolipid metabolism
G8M43WE01CZQPX_9	422	E2.7.1.30, glpK; glycerol kinase	[EC:2.7.1.30]	Glycerolipid metabolism
G8M43WE01C788Z_3	448	GPAT3_4, AGPAT9, AGPAT6; glycerol-3-phosphate O-acyltransferase 3/4	[EC:2.3.1.15]	Glycerolipid metabolism
G6PAOP202H2EPU_4	505	LPAAT, AGPAT1, AGPAT2; lysophosphatidate acyltransferase	[EC:2.3.1.51]	Glycerolipid metabolism
G6PAOP201EZWPU_7	496	LCLAT1, AGPAT8; lysocardiolipin and lysophospholipid acyltransferase	[EC:2.3.1.- 2.3.1.51]	Glycerolipid metabolism
G6PAOP202GCV5F_9	455	AGPAT3_4; lysophosphatidic acid acyltransferase / lysophosphatidylinositol acyltransferase	[EC:2.3.1.51 2.3.1.-]	Glycerolipid metabolism
G6PAOP202IGOIZ_10	454	AGPAT3_4; lysophosphatidic acid acyltransferase / lysophosphatidylinositol acyltransferase	[EC:2.3.1.51 2.3.1.-]	Glycerolipid metabolism
isotig18675	933	PPAP2; phosphatidate phosphatase	[EC:3.1.3.4]	Glycerolipid metabolism
G8M43WE02HOKA3_4	471	LPIN; phosphatidate phosphatase LPIN	[EC:3.1.3.4]	Glycerolipid metabolism
isotig10548	846	LPIN; phosphatidate phosphatase LPIN	[EC:3.1.3.4]	Glycerolipid metabolism
isotig11500	1312	LPIN; phosphatidate phosphatase LPIN	[EC:3.1.3.4]	Glycerolipid metabolism
G6PAOP201DRV7F_8	493	E2.7.1.107, DGK, dgkA; diacylglycerol kinase	[EC:2.7.1.107]	Glycerolipid metabolism
G8M43WE01BE9XF_10	502	E2.7.1.107, DGK, dgkA; diacylglycerol kinase	[EC:2.7.1.107]	Glycerolipid metabolism
G8M43WE02HWRPJ_2	412	E2.7.1.107, DGK, dgkA; diacylglycerol kinase	[EC:2.7.1.107]	Glycerolipid metabolism
G8M43WE02FRSI5_4	387	DGAT1; diacylglycerol O-acyltransferase 1	[EC:2.3.1.20 2.3.1.75 2.3.1.76]	Glycerolipid metabolism
G6PAOP201BE7LP_3	498	DGAT2; diacylglycerol O-acyltransferase 2	[EC:2.3.1.20 2.3.1.75]	Glycerolipid metabolism
G6PAOP201A8TCM_10	512	E2.3.1.158; phospholipid:diacylglycerol acyltransferase	[EC:2.3.1.158]	Glycerolipid metabolism
G8M43WE01DZVLK_2	483	E3.1.1.3; triacylglycerol lipase	[EC:3.1.1.3]	Glycerolipid metabolism
isotig18579	930	PNPLA3; patatin-like phospholipase domain-containing protein 3	[EC:3.1.1.3 2.3.1.-]	Glycerolipid metabolism
isotig19312	844	PNLIP, PL; pancreatic triacylglycerol lipase	[EC:3.1.1.3]	Glycerolipid metabolism
isotig13768	668	LIPF; gastric triacylglycerol lipase	[EC:3.1.1.3]	Glycerolipid metabolism
isotig20706	709	E2.7.1.94, AGK; acylglycerol kinase	[EC:2.7.1.94]	Glycerolipid metabolism
G6PAOP201EP2NE_11	517	MGLL; acylglycerol lipase	[EC:3.1.1.23]	Glycerolipid metabolism
G6PAOP201DIIYK_3	497	MGLL; acylglycerol lipase	[EC:3.1.1.23]	Glycerolipid metabolism
G6PAOP202G087F_9	477	E1.1.1.8, GPD1; glycerol-3-phosphate dehydrogenase (NAD+)	[EC:1.1.1.8]	Glycerophospholipid metabolism
G6PAOP202FMUL7_10	475	E1.1.1.8, GPD1; glycerol-3-phosphate dehydrogenase (NAD+)	[EC:1.1.1.8]	Glycerophospholipid metabolism
G6PAOP202GZ9S7_10	475	E1.1.1.8, GPD1; glycerol-3-phosphate dehydrogenase (NAD+)	[EC:1.1.1.8]	Glycerophospholipid metabolism
G6PAOP202IZ0S3_7	462	E1.1.1.8, GPD1; glycerol-3-phosphate dehydrogenase (NAD+)	[EC:1.1.1.8]	Glycerophospholipid metabolism
isotig17354	1344	gpsA; glycerol-3-phosphate dehydrogenase (NAD(P)+)	[EC:1.1.1.94]	Glycerophospholipid metabolism
G8M43WE01C788Z_3	448	GPAT3_4, AGPAT9, AGPAT6; glycerol-3-phosphate O-acyltransferase 3/4	[EC:2.3.1.15]	Glycerophospholipid metabolism
G6PAOP202H2EPU_4	505	LPAAT, AGPAT1, AGPAT2; lysophosphatidate acyltransferase	[EC:2.3.1.51]	Glycerophospholipid metabolism
G6PAOP201EZWPU_7	496	LCLAT1, AGPAT8; lysocardiolipin and lysophospholipid acyltransferase	[EC:2.3.1.- 2.3.1.51]	Glycerophospholipid metabolism
G6PAOP202GCV5F_9	455	AGPAT3_4; lysophosphatidic acid acyltransferase / lysophosphatidylinositol acyltransferase	[EC:2.3.1.51 2.3.1.-]	Glycerophospholipid metabolism
G6PAOP202IGOIZ_10	454	AGPAT3_4; lysophosphatidic acid acyltransferase / lysophosphatidylinositol acyltransferase	[EC:2.3.1.51 2.3.1.-]	Glycerophospholipid metabolism
G8M43WE01ENX7D_11	505	ADPRM; manganese-dependent ADP-ribose/CDP-alcohol diphosphatase	[EC:3.6.1.13 3.6.1.16 3.6.1.53]	Glycerophospholipid metabolism
isotig18675	933	PPAP2; phosphatidate phosphatase	[EC:3.1.3.4]	Glycerophospholipid metabolism
G8M43WE02HOKA3_4	471	LPIN; phosphatidate phosphatase LPIN	[EC:3.1.3.4]	Glycerophospholipid metabolism
isotig10548	846	LPIN; phosphatidate phosphatase LPIN	[EC:3.1.3.4]	Glycerophospholipid metabolism
isotig11500	1312	LPIN; phosphatidate phosphatase LPIN	[EC:3.1.3.4]	Glycerophospholipid metabolism
G6PAOP201DRV7F_8	493	E2.7.1.107, DGK, dgkA; diacylglycerol kinase	[EC:2.7.1.107]	Glycerophospholipid metabolism
G8M43WE01BE9XF_10	502	E2.7.1.107, DGK, dgkA; diacylglycerol kinase	[EC:2.7.1.107]	Glycerophospholipid metabolism
G8M43WE02HWRPJ_2	412	E2.7.1.107, DGK, dgkA; diacylglycerol kinase	[EC:2.7.1.107]	Glycerophospholipid metabolism
G6PAOP202H7UMN_5	474	CEPT1; choline/ethanolamine phosphotransferase	[EC:2.7.8.1 2.7.8.2]	Glycerophospholipid metabolism
G6PAOP201BCBP7_3	438	E3.1.4.4, PLD; phospholipase D	[EC:3.1.4.4]	Glycerophospholipid metabolism
G6PAOP202HG0BH_1	292	E3.1.4.4, PLD; phospholipase D	[EC:3.1.4.4]	Glycerophospholipid metabolism
G6PAOP202G6YQ3_3	459	E3.1.4.4, PLD; phospholipase D	[EC:3.1.4.4]	Glycerophospholipid metabolism
G6PAOP202GFHGZ_2	458	E3.1.4.4, PLD; phospholipase D	[EC:3.1.4.4]	Glycerophospholipid metabolism
G8M43WE01DFTMP_4	500	E3.1.4.4, PLD; phospholipase D	[EC:3.1.4.4]	Glycerophospholipid metabolism
G6PAOP202INICZ_2	468	LCAT; l[ECithin-cholesterol acyltransferase	[EC:2.3.1.43]	Glycerophospholipid metabolism
G6PAOP202JMUHJ_4	370	PLA2G; phospholipase A2	[EC:3.1.1.4]	Glycerophospholipid metabolism
G6PAOP202JO3MW_8	461	PLA2G; phospholipase A2	[EC:3.1.1.4]	Glycerophospholipid metabolism
G8M43WE01BEIDA_7	464	PLA2G; phospholipase A2	[EC:3.1.1.4]	Glycerophospholipid metabolism
G8M43WE01E1ES0_7	339	PLA2G; phospholipase A2	[EC:3.1.1.4]	Glycerophospholipid metabolism
G8M43WE01A4NJG_4	521	PLA2G; phospholipase A2	[EC:3.1.1.4]	Glycerophospholipid metabolism
isotig18506	937	PLA2G; phospholipase A2	[EC:3.1.1.4]	Glycerophospholipid metabolism
G8M43WE01DHUYY_2	473	PLB1, PLB; phospholipase B1, membrane-associated	[EC:3.1.1.4 3.1.1.5]	Glycerophospholipid metabolism
isotig19593	812	LPCAT1_2; lysophosphatidylcholine acyltransferase / lyso-PAF acetyltransferase	[EC:2.3.1.23 2.3.1.67]	Glycerophospholipid metabolism
G6PAOP202FLSFA_4	498	LPCAT3, MBOAT5; lysophospholipid acyltransferase 5	[EC:2.3.1.23 2.3.1.-]	Glycerophospholipid metabolism
isotig20384	738	LYPLA3; lysophospholipase III	[EC:3.1.1.5]	Glycerophospholipid metabolism
isotig23624	586	LYPLA2; lysophospholipase II	[EC:3.1.1.5]	Glycerophospholipid metabolism
isotig12840	1096	NTE, NRE; lysophospholipid hydrolase	[EC:3.1.1.5]	Glycerophospholipid metabolism
G8M43WE01EX279_2	507	E3.1.4.46, glpQ; glycerophosphoryl diester phosphodiesterase	[EC:3.1.4.46]	Glycerophospholipid metabolism
G8M43WE02GTKKZ_9	419	CHAT; choline O-acetyltransferase	[EC:2.3.1.6]	Glycerophospholipid metabolism
G6PAOP202INFDD_4	532	CHK; choline/ethanolamine kinase	[EC:2.7.1.32 2.7.1.82]	Glycerophospholipid metabolism
G6PAOP202JGZ3G_4	524	CHK; choline/ethanolamine kinase	[EC:2.7.1.32 2.7.1.82]	Glycerophospholipid metabolism
isotig20793	712	E2.7.7.15, PCYT1; choline-phosphate cytidylyltransferase	[EC:2.7.7.15]	Glycerophospholipid metabolism
G6PAOP201DM7WC_3	481	E2.7.7.14, PCYT2; ethanolamine-phosphate cytidylyltransferase	[EC:2.7.7.14]	Glycerophospholipid metabolism
G6PAOP202GG8Z9_1	470	E2.7.7.14, PCYT2; ethanolamine-phosphate cytidylyltransferase	[EC:2.7.7.14]	Glycerophospholipid metabolism
G6PAOP202HI6OK_1	470	E2.7.7.14, PCYT2; ethanolamine-phosphate cytidylyltransferase	[EC:2.7.7.14]	Glycerophospholipid metabolism
isotig10352	1067	E2.1.1.103, NMT; phosphoethanolamine N-methyltransferase	[EC:2.1.1.103]	Glycerophospholipid metabolism
G6PAOP201E2DOR_3	455	E2.7.7.41, CDS1, cdsA; phosphatidate cytidylyltransferase	[EC:2.7.7.41]	Glycerophospholipid metabolism
G8M43WE02H7Y28_4	375	E2.7.7.41, CDS1, cdsA; phosphatidate cytidylyltransferase	[EC:2.7.7.41]	Glycerophospholipid metabolism
isotig22813	613	PTDSS1; phosphatidylserine synthase 1	[EC:2.7.8.-]	Glycerophospholipid metabolism
G6PAOP202IBWMA_7	469	E4.1.1.65, psd; phosphatidylserine d[ECarboxylase	[EC:4.1.1.65]	Glycerophospholipid metabolism
G6PAOP202IZVU4_8	481	E2.7.8.5, pgsA; CDP-diacylglycerol--glycerol-3-phosphate 3-phosphatidyltransferase	[EC:2.7.8.5]	Glycerophospholipid metabolism
G6PAOP202JHXK4_8	431	E2.7.8.5, pgsA; CDP-diacylglycerol--glycerol-3-phosphate 3-phosphatidyltransferase	[EC:2.7.8.5]	Glycerophospholipid metabolism
G8M43WE01BX5UA_4	478	MBOAT7; lysophospholipid acyltransferase 7	[EC:2.3.1.-]	Glycerophospholipid metabolism
isotig18675	933	PPAP2; phosphatidate phosphatase	[EC:3.1.3.4]	Ether lipid metabolism
G6PAOP202H7UMN_5	474	CEPT1; choline/ethanolamine phosphotransferase	[EC:2.7.8.1 2.7.8.2]	Ether lipid metabolism
G6PAOP202JMUHJ_4	370	PLA2G; phospholipase A2	[EC:3.1.1.4]	Ether lipid metabolism
G6PAOP202JO3MW_8	461	PLA2G; phospholipase A2	[EC:3.1.1.4]	Ether lipid metabolism
G8M43WE01BEIDA_7	464	PLA2G; phospholipase A2	[EC:3.1.1.4]	Ether lipid metabolism
G8M43WE01A4NJG_4	521	PLA2G; phospholipase A2	[EC:3.1.1.4]	Ether lipid metabolism
isotig18506	937	PLA2G; phospholipase A2	[EC:3.1.1.4]	Ether lipid metabolism
G8M43WE01DHUYY_2	473	PLB1, PLB; phospholipase B1, membrane-associated	[EC:3.1.1.4 3.1.1.5]	Ether lipid metabolism
G8M43WE01AGQSW_5	492	ENPP6; [ECtonucleotide pyrophosphatase/phosphodiesterase family member 6	[EC:3.1.4.-]	Ether lipid metabolism
G6PAOP201DUO38_9	481	ENPP2; [ECtonucleotide pyrophosphatase/phosphodiesterase family member 2	[EC:3.1.4.39]	Ether lipid metabolism
G8M43WE01E6XCV_7	313	ENPP2; [ECtonucleotide pyrophosphatase/phosphodiesterase family member 2	[EC:3.1.4.39]	Ether lipid metabolism
isotig11504	1277	ENPP2; [ECtonucleotide pyrophosphatase/phosphodiesterase family member 2	[EC:3.1.4.39]	Ether lipid metabolism
G6PAOP201BCBP7_3	438	E3.1.4.4, PLD; phospholipase D	[EC:3.1.4.4]	Ether lipid metabolism
G6PAOP202HG0BH_1	292	E3.1.4.4, PLD; phospholipase D	[EC:3.1.4.4]	Ether lipid metabolism
G6PAOP202G6YQ3_3	459	E3.1.4.4, PLD; phospholipase D	[EC:3.1.4.4]	Ether lipid metabolism
G6PAOP202GFHGZ_2	458	E3.1.4.4, PLD; phospholipase D	[EC:3.1.4.4]	Ether lipid metabolism
G8M43WE01DFTMP_4	500	E3.1.4.4, PLD; phospholipase D	[EC:3.1.4.4]	Ether lipid metabolism
isotig19593	812	LPCAT1_2; lysophosphatidylcholine acyltransferase / lyso-PAF acetyltransferase	[EC:2.3.1.23 2.3.1.67]	Ether lipid metabolism
G6PAOP202HZSZ6_4	460	E3.1.1.47, PAFAH; 1-alkyl-2-acetylglycerophosphocholine esterase	[EC:3.1.1.47]	Ether lipid metabolism
isotig16963	1827	E3.1.1.47, PAFAH; 1-alkyl-2-acetylglycerophosphocholine esterase	[EC:3.1.1.47]	Ether lipid metabolism
isotig17420	1311	E3.1.1.47, PAFAH; 1-alkyl-2-acetylglycerophosphocholine esterase	[EC:3.1.1.47]	Ether lipid metabolism
isotig18118	1055	E3.1.1.47, PAFAH; 1-alkyl-2-acetylglycerophosphocholine esterase	[EC:3.1.1.47]	Ether lipid metabolism
G6PAOP201AW9I1_10	493	E2.3.1.50; serine palmitoyltransferase	[EC:2.3.1.50]	Sphingolipid metabolism
G6PAOP202IESC4_3	478	CERS; ceramide synthetase	[EC:2.3.1.24]	Sphingolipid metabolism
G6PAOP202GCVRR_5	473	CERS; ceramide synthetase	[EC:2.3.1.24]	Sphingolipid metabolism
G6PAOP202GM8QO_3	440	CERS; ceramide synthetase	[EC:2.3.1.24]	Sphingolipid metabolism
G8M43WE01C9GTG_7	419	CERS; ceramide synthetase	[EC:2.3.1.24]	Sphingolipid metabolism
G8M43WE02I40PM_7	407	CERS; ceramide synthetase	[EC:2.3.1.24]	Sphingolipid metabolism
isotig09216	1620	ASAH2; neutral ceramidase	[EC:3.5.1.23]	Sphingolipid metabolism
G6PAOP201BACDC_3	472	ACER, ASAH3; alkaline ceramidase	[EC:3.5.1.23]	Sphingolipid metabolism
G6PAOP202G3KCR_4	363	YDC1; dihydroceramidase	[EC:3.5.1.-]	Sphingolipid metabolism
G6PAOP202G8O5K_6	457	YPC1; phytoceramidase	[EC:3.5.1.-]	Sphingolipid metabolism
G6PAOP201CBI87_6	494	SGMS; shingomyelin synthase	[EC:2.7.8.27]	Sphingolipid metabolism
G6PAOP202IW1IV_6	490	SMPD1, ASM; sphingomyelin phosphodiesterase	[EC:3.1.4.12]	Sphingolipid metabolism
G6PAOP202JAWIT_5	479	SMPD1, ASM; sphingomyelin phosphodiesterase	[EC:3.1.4.12]	Sphingolipid metabolism
G6PAOP202FX1AP_6	487	SMPD1, ASM; sphingomyelin phosphodiesterase	[EC:3.1.4.12]	Sphingolipid metabolism
isotig13032	1055	SMPD1, ASM; sphingomyelin phosphodiesterase	[EC:3.1.4.12]	Sphingolipid metabolism
G6PAOP201DQJ64_9	459	SMPD2; sphingomyelin phosphodiesterase 2	[EC:3.1.4.12]	Sphingolipid metabolism
G6PAOP201CWTVP_7	487	E2.7.1.138, CERK; ceramide kinase	[EC:2.7.1.138]	Sphingolipid metabolism
G6PAOP201BL9AI_1	491	E2.7.1.138, CERK; ceramide kinase	[EC:2.7.1.138]	Sphingolipid metabolism
isotig18675	933	PPAP2; phosphatidate phosphatase	[EC:3.1.3.4]	Sphingolipid metabolism
G6PAOP201AX98A_3	520	E2.7.1.91; sphingosine kinase	[EC:2.7.1.91]	Sphingolipid metabolism
G6PAOP202JRIFS_2	513	E2.7.1.91; sphingosine kinase	[EC:2.7.1.91]	Sphingolipid metabolism
G8M43WE02H9PW7_4	491	E2.7.1.91; sphingosine kinase	[EC:2.7.1.91]	Sphingolipid metabolism
G8M43WE02ICDP6_3	493	E2.7.1.91; sphingosine kinase	[EC:2.7.1.91]	Sphingolipid metabolism
isotig16905	2012	E4.1.2.27; sphinganine-1-phosphate aldolase	[EC:4.1.2.27]	Sphingolipid metabolism
G6PAOP201ECK79_3	544	UGCG; ceramide glucosyltransferase	[EC:2.4.1.80]	Sphingolipid metabolism
G8M43WE02GF7AI_3	425	UGCG; ceramide glucosyltransferase	[EC:2.4.1.80]	Sphingolipid metabolism
isotig21603	662	E3.2.1.45, GBA, srfJ; glucosylceramidase	[EC:3.2.1.45]	Sphingolipid metabolism
G6PAOP202HIMTI_11	532	lacZ; beta-galactosidase	[EC:3.2.1.23]	Sphingolipid metabolism
isotig12450	1112	CGT, UGT8; 2-hydroxyacylsphingosine 1-beta-galactosyltransferase	[EC:2.4.1.45]	Sphingolipid metabolism
G8M43WE01C0SWQ_2	437	GAL3ST1; galactosylceramide sulfotransferase	[EC:2.8.2.11]	Sphingolipid metabolism
G6PAOP201CDH5Y_4	477	E3.1.6.1, aslA; arylsulfatase	[EC:3.1.6.1]	Sphingolipid metabolism
G6PAOP201D5P02_9	491	E3.1.6.1, aslA; arylsulfatase	[EC:3.1.6.1]	Sphingolipid metabolism
G8M43WE02FKA9T_4	487	E3.1.6.1, aslA; arylsulfatase	[EC:3.1.6.1]	Sphingolipid metabolism
G8M43WE02GTT9L_7	407	E3.1.6.1, aslA; arylsulfatase	[EC:3.1.6.1]	Sphingolipid metabolism
isotig08288	1507	E3.1.6.1, aslA; arylsulfatase	[EC:3.1.6.1]	Sphingolipid metabolism
G6PAOP201CZZKU_6	477	ARSA; arylsulfatase A	[EC:3.1.6.8]	Sphingolipid metabolism
G6PAOP202JMUHJ_4	370	PLA2G; phospholipase A2	[EC:3.1.1.4]	Arachidonic acid metabolism
G6PAOP202JO3MW_8	461	PLA2G; phospholipase A2	[EC:3.1.1.4]	Arachidonic acid metabolism
G8M43WE01BEIDA_7	464	PLA2G; phospholipase A2	[EC:3.1.1.4]	Arachidonic acid metabolism
G8M43WE01E1ES0_7	339	PLA2G; phospholipase A2	[EC:3.1.1.4]	Arachidonic acid metabolism
G8M43WE01A4NJG_4	521	PLA2G; phospholipase A2	[EC:3.1.1.4]	Arachidonic acid metabolism
isotig18506	937	PLA2G; phospholipase A2	[EC:3.1.1.4]	Arachidonic acid metabolism
G8M43WE01DHUYY_2	473	PLB1, PLB; phospholipase B1, membrane-associated	[EC:3.1.1.4 3.1.1.5]	Arachidonic acid metabolism
G6PAOP201DKB10_8	530	E1.11.1.9; glutathione peroxidase	[EC:1.11.1.9]	Arachidonic acid metabolism
G6PAOP201E1U66_10	496	E1.11.1.9; glutathione peroxidase	[EC:1.11.1.9]	Arachidonic acid metabolism
G6PAOP202H5GU7_4	454	E1.11.1.9; glutathione peroxidase	[EC:1.11.1.9]	Arachidonic acid metabolism
G6PAOP202JEN2X_7	426	E1.11.1.9; glutathione peroxidase	[EC:1.11.1.9]	Arachidonic acid metabolism
G6PAOP202FKCWQ_5	473	E1.11.1.9; glutathione peroxidase	[EC:1.11.1.9]	Arachidonic acid metabolism
G6PAOP202FRAI3_4	498	E1.11.1.9; glutathione peroxidase	[EC:1.11.1.9]	Arachidonic acid metabolism
G6PAOP202IL1NR_4	476	E1.11.1.9; glutathione peroxidase	[EC:1.11.1.9]	Arachidonic acid metabolism
G8M43WE01CQXFR_6	506	E1.11.1.9; glutathione peroxidase	[EC:1.11.1.9]	Arachidonic acid metabolism
contig20754	1104	E1.11.1.9; glutathione peroxidase	[EC:1.11.1.9]	Arachidonic acid metabolism
isotig18718	914	CYP2J; cytochrome P450, family 2, subfamily J	[EC:1.14.14.1]	Arachidonic acid metabolism
isotig17750	1160	ALOX5; arachidonate 5-lipoxygenase	[EC:1.13.11.34]	Arachidonic acid metabolism
G6PAOP201CD1ZF_4	403	ggt; gamma-glutamyltranspeptidase	[EC:2.3.2.2]	Arachidonic acid metabolism
G6PAOP202GX41O_5	459	ggt; gamma-glutamyltranspeptidase	[EC:2.3.2.2]	Arachidonic acid metabolism
G8M43WE02ILFBM_5	420	ggt; gamma-glutamyltranspeptidase	[EC:2.3.2.2]	Arachidonic acid metabolism
isotig07826	1615	E3.3.2.6, LTA4H; leukotriene-A4 hydrolase	[EC:3.3.2.6]	Arachidonic acid metabolism
isotig19842	783	E5.3.99.2, PTGDS; prostaglandin-H2 D-isomerase	[EC:5.3.99.2]	Arachidonic acid metabolism
isotig22531	628	PTGES2; microsomal prostaglandin-E synthase 2	[EC:5.3.99.3]	Arachidonic acid metabolism
G8M43WE02GU2M1_3	461	PTGES3; cytosolic prostaglandin-E synthase	[EC:5.3.99.3]	Arachidonic acid metabolism
isotig17979	1076	CBR1; carbonyl reductase 1	[EC:1.1.1.184 1.1.1.189 1.1.1.197]	Arachidonic acid metabolism
G6PAOP202JMUHJ_4	370	PLA2G; phospholipase A2	[EC:3.1.1.4]	Linoleic acid metabolism
G6PAOP202JO3MW_8	461	PLA2G; phospholipase A2	[EC:3.1.1.4]	Linoleic acid metabolism
G8M43WE01BEIDA_7	464	PLA2G; phospholipase A2	[EC:3.1.1.4]	Linoleic acid metabolism
G8M43WE01A4NJG_4	521	PLA2G; phospholipase A2	[EC:3.1.1.4]	Linoleic acid metabolism
isotig18506	937	PLA2G; phospholipase A2	[EC:3.1.1.4]	Linoleic acid metabolism
G8M43WE01DHUYY_2	473	PLB1, PLB; phospholipase B1, membrane-associated	[EC:3.1.1.4 3.1.1.5]	Linoleic acid metabolism
G8M43WE01A20IV_1	487	LOX2S; lipoxygenase	[EC:1.13.11.12]	Linoleic acid metabolism
G6PAOP201BQZMV_11	500	E1.1.1.-;	[EC:1.1.1.-]	Linoleic acid metabolism
isotig18718	914	CYP2J; cytochrome P450, family 2, subfamily J	[EC:1.14.14.1]	Linoleic acid metabolism
isotig16995	1763	CYP3A; cytochrome P450, family 3, subfamily A	[EC:1.14.14.1]	Linoleic acid metabolism
G6PAOP202JMUHJ_4	370	PLA2G; phospholipase A2	[EC:3.1.1.4]	alpha-Linolenic acid metabolism
G6PAOP202JO3MW_8	461	PLA2G; phospholipase A2	[EC:3.1.1.4]	alpha-Linolenic acid metabolism
G8M43WE01BEIDA_7	464	PLA2G; phospholipase A2	[EC:3.1.1.4]	alpha-Linolenic acid metabolism
G8M43WE01A4NJG_4	521	PLA2G; phospholipase A2	[EC:3.1.1.4]	alpha-Linolenic acid metabolism
isotig18506	937	PLA2G; phospholipase A2	[EC:3.1.1.4]	alpha-Linolenic acid metabolism
G8M43WE01DHUYY_2	473	PLB1, PLB; phospholipase B1, membrane-associated	[EC:3.1.1.4 3.1.1.5]	alpha-Linolenic acid metabolism
G8M43WE01A20IV_1	487	LOX2S; lipoxygenase	[EC:1.13.11.12]	alpha-Linolenic acid metabolism
G8M43WE02JK4TS_5	532	AOS; hydroperoxide dehydratase	[EC:4.2.1.92]	alpha-Linolenic acid metabolism
G6PAOP201D4O98_3	469	E1.3.3.6, ACOX1, ACOX3; acyl-CoA oxidase	[EC:1.3.3.6]	alpha-Linolenic acid metabolism
G6PAOP202GBG3D_5	545	E1.3.3.6, ACOX1, ACOX3; acyl-CoA oxidase	[EC:1.3.3.6]	alpha-Linolenic acid metabolism
G6PAOP201CX86E_6	507	ELO2; fatty acid elongase 2	[EC:2.3.1.-]	Biosynthesis of unsaturated fatty acids
G6PAOP201C7D1X_10	477	KAR; beta-keto reductase	[EC:1.1.1.-]	Biosynthesis of unsaturated fatty acids
G6PAOP201DUDX3_4	497	KAR; beta-keto reductase	[EC:1.1.1.-]	Biosynthesis of unsaturated fatty acids
G6PAOP201DHD2J_4	498	KAR; beta-keto reductase	[EC:1.1.1.-]	Biosynthesis of unsaturated fatty acids
G6PAOP201DMG6Q_4	498	KAR; beta-keto reductase	[EC:1.1.1.-]	Biosynthesis of unsaturated fatty acids
G6PAOP201ECRVD_3	494	KAR; beta-keto reductase	[EC:1.1.1.-]	Biosynthesis of unsaturated fatty acids
G6PAOP201EIKMS_7	481	KAR; beta-keto reductase	[EC:1.1.1.-]	Biosynthesis of unsaturated fatty acids
G6PAOP201CJDOD_3	462	KAR; beta-keto reductase	[EC:1.1.1.-]	Biosynthesis of unsaturated fatty acids
G8M43WE01DP6QI_3	453	KAR; beta-keto reductase	[EC:1.1.1.-]	Biosynthesis of unsaturated fatty acids
isotig19096	869	PHS1; 3-hydroxy acyl-CoA dehydratase	[EC:4.2.1.-]	Biosynthesis of unsaturated fatty acids
G6PAOP201A0FDP_5	518	TER; enoyl reductase	[EC:1.3.1.-]	Biosynthesis of unsaturated fatty acids
G6PAOP201EAZPH_5	489	TER; enoyl reductase	[EC:1.3.1.-]	Biosynthesis of unsaturated fatty acids
isotig13438	962	TER; enoyl reductase	[EC:1.3.1.-]	Biosynthesis of unsaturated fatty acids
isotig18024	1063	SCD, desC; stearoyl-CoA desaturase (delta-9 desaturase)	[EC:1.14.19.1]	Biosynthesis of unsaturated fatty acids
G8M43WE02I1MQT_3	378	FAD2; omega-6 fatty acid desaturase (delta-12 desaturase)	[EC:1.14.19.-]	Biosynthesis of unsaturated fatty acids
G6PAOP201D4O98_3	469	E1.3.3.6, ACOX1, ACOX3; acyl-CoA oxidase	[EC:1.3.3.6]	Biosynthesis of unsaturated fatty acids
G6PAOP202GBG3D_5	545	E1.3.3.6, ACOX1, ACOX3; acyl-CoA oxidase	[EC:1.3.3.6]	Biosynthesis of unsaturated fatty acids
isotig18355	988	HADHA; enoyl-CoA hydratase / long-chain 3-hydroxyacyl-CoA dehydrogenase	[EC:4.2.1.17 1.1.1.211]	Biosynthesis of unsaturated fatty acids
G8M43WE01CSEV7_2	389	E3.1.2.2; palmitoyl-CoA hydrolase	[EC:3.1.2.2]	Biosynthesis of unsaturated fatty acids
