# Supplementary material for: Transcriptome Sequencing and De Novo Analysis of the Copepod Calanus sinicus Using 454 GS FLX
Source: PLoS One. 2013 May 6;8(5):e63741. doi: 10.1371/journal.pone.0063741 (PMC3646036; doi:10.1371/journal.pone.0063741)
Supplement: Table S2 — Genes differentially expressed in C. sinicus copepodid larvae and adults. (XLSX) [file pone.0063741.s002.xlsx]

## Sheet: differential expression
	Length	Fountion	Larva		Adult		log2(Fold_change) normalized	FDR	p-value	Result
			reads	RPKM	reads	RPKM
isotig16358	400	cytochrome P450 like_TBP	3480	13252.8	7991	37042.1	-1.48287	0	0	down
isotig22961	611	similar to Integrin beta-5 precursor	350	872.601	1762	5347.11	-2.61536	8.00272e-281	2.58848e-284	down
isotig22624	624	actin beta/gamma 1	2590	6322.72	523	1554.07	2.02449	1.62146e-249	6.9928e-253	up
isotig20658	720	actin	1606	3397.83	274	705.622	2.26765	3.43356e-178	2.77646e-181	up
isotig18543	961	similar to Muscle-specific protein 300 CG33715-PD	1220	1933.86	191	368.523	2.39166	2.79012e-144	4.36191e-147	up
isotig13988	668	TcasGA2_TC011769; similar to Myosin regulatory light chain 2 (MLC-2)	2644	6029.4	854	2370.48	1.34684	1.04025e-142	1.7945e-145	up
contig17916	1543	HEMTM_THETS RecName: Full=Myohemerythrin; Short=MHr gb	12	11.8469	538	646.503	-5.77008	1.01324e-139	1.80253e-142	down
contig12777	2692	myosin heavy chain	1702	963.105	430	296.175	1.70125	1.61904e-129	3.49119e-132	up
isotig18827	915	ADP,ATP carrier protein	461	767.483	1281	2595.87	-1.75801	3.27532e-124	7.41581e-127	down
isotig29142	439	myosin light chain 1	1855	6436.78	531	2242.77	1.52106	3.83264e-120	9.29751e-123	up
isotig12053	1578	tubulin beta	599	578.241	27	31.7257	4.18795	1.52578e-116	3.9481e-119	up
isotig27983	471	Acypi000372; similar to cuticle protein	680	2199.26	1	3.93671	9.12581	1.80309e-113	5.05448e-116	up
isotig22452	631	Ca2+ transporting ATPase, sarcoplasmic/endoplasmic reticulum	512	1236.03	1293	3799.47	-1.62008	9.75318e-112	2.8392e-114	down
isotig17263	1421	butyrate response factor 1 (TIS11B protein)	491	526.352	8	10.4388	5.656	8.65892e-105	2.84741e-107	up
isotig21702	663	similar to Myosin alkali light chain 1 CG5596-PA, isoform A	678	1557.78	66	184.58	3.07717	1.01079e-104	3.37838e-107	up
isotig28657	454	pre-mRNA-splicing factor 18	1071	3593.54	234	955.684	1.9108	1.21008e-95	4.89252e-98	up
contig11297	673	ferritin; ferritin protein	286	647.351	870	2396.95	-1.88858	4.27455e-93	1.77434e-95	down
isotig17022	1714	Dvir_Mhc; Myosin heavy chain	1080	959.847	246	266.121	1.85072	2.16712e-92	9.22926e-95	up
contig11788	977	creatine kinase	117	182.423	573	1087.46	-2.5756	7.59451e-90	3.3162e-92	down
isotig05012	1090	Tropomyosin	772	1078.9	132	224.544	2.26449	1.23564e-85	5.66196e-88	up
isotig06325	997	TcasGA2_TC003708; C-type lectin	429	655.468	2	3.71954	7.46126	2.84013e-85	1.33203e-87	up
isotig22032	649	elongation factor EF-2	316	741.705	869	2482.73	-1.74301	2.4826e-83	1.21788e-85	down
isotig22456	631	tropomyosin invertebrate	437	1054.97	24	70.5239	3.90295	1.32599e-81	6.71932e-84	up
isotig18228	1024	Cbr-lev-11; C. briggsae CBR-LEV-11 protein, isoform b	712	1059.18	119	215.477	2.29734	2.15207e-80	1.12534e-82	up
isotig18194	1035	cuticular protein analogous to peritrophins 3-A1	454	668.197	34	60.9106	3.45551	1.25306e-77	7.02522e-80	up
isotig18294	1011	solute carrier family 25 (mitochondrial carrier; adenine nucleotide translocator)	228	343.536	697	1278.31	-1.8957	5.1978e-75	3.08226e-77	down
isotig20742	714	ferroxidase	152	324.291	573	1488.03	-2.19804	1.20334e-74	7.20055e-77	down
contig20020	658	CPR111; cuticular protein 111, RR-3 family (AGAP006931-PA)	347	803.328	4	11.2717	6.15521	7.22669e-74	4.40224e-76	up
isotig26250	511	fth1; ferritin, heavy polypeptide 1	129	384.554	521	1890.48	-2.29749	1.17694e-71	7.61362e-74	down
isotig03270	1730	similar to thrombospondin 1	9	7.92475	270	289.382	-5.19047	1.60161e-69	1.07062e-71	down
isotig04586	948	chitin binding peritrophin-A, putative	338	543.122	2	3.91179	7.1173	6.0558e-69	4.08073e-71	up
isotig27340	484	similar to myosin 1 light chain	407	1280.97	900	3447.87	-1.42847	9.8825e-65	7.29867e-67	down
isotig01533	1005	1,4-alpha-glucan branching enzyme	395	598.715	0	0	9.34213	3.17339e-64	2.36079e-66	up
isotig28042	469	similar to arginine kinase	10	32.48	240	948.839	-4.86854	8.1264e-61	6.39598e-63	down
isotig03288	999	Flexible cuticle protein 12 precursor	367	559.615	0	0	9.23606	1.59918e-60	1.2759e-62	up
isotig03534	842	fn1b; fibronectin 1b	270	488.473	3	6.60638	6.20828	1.74364e-57	1.54155e-59	up
isotig30070	392	Myosin light chain alkali	1086	4220.2	357	1688.64	1.32145	4.88463e-57	4.34482e-59	up
isotig02886	1322	putative SPT transcription factor family member	332	382.557	0	0	9.09146	8.11434e-56	7.48007e-58	up
isotig02568	1235	glyceraldehyde 3-phosphate dehydrogenase	107	131.979	414	621.567	-2.2356	3.70201e-55	3.47251e-57	down
isotig16803	3751	similar to paramyosin, long form	1056	428.851	351	173.506	1.30549	1.88367e-54	1.80751e-56	up
contig17429	1128	heme binding protein	319	430.795	0	0	9.03384	4.83624e-54	4.74499e-56	up
isotig03599	1008	cuticular protein analogous to peritrophins 3-A2	314	474.524	0	0	9.01104	2.37358e-53	2.36718e-55	up
isotig10118	1784	Serine protease 33 precursor	3	2.56162	200	207.869	-6.34247	1.1351e-51	1.1504e-53	down
isotig20555	728	Actin-1/3	765	1600.73	214	545.05	1.55427	2.73071e-51	2.78224e-53	up
isotig08714	1633	similar to tyrosine kinase receptor	3	2.79849	198	224.819	-6.32797	3.49825e-51	3.60197e-53	down
isotig02516	1963	metal ion binding protein	30	23.2804	250	236.142	-3.34247	9.47176e-51	9.85472e-53	down
isotig04942	628	Cuticle protein 7	291	705.866	0	0	8.9013	3.93454e-50	4.17846e-52	up
isotig10304	1137	similar to cuticular protein 111, RR-3 family (AGAP006931-PA)	234	313.505	3	4.89232	6.00183	4.58439e-50	4.89331e-52	up
isotig11411	2776	similar to vitellogenin	8	4.38995	191	127.576	-4.86101	1.84521e-48	2.02924e-50	down
isotig27602	478	HEMT2_HEDDI RecName: Full=Hemerythrin; AltName: Full=MP II; Short=MPII; AltName: Full=Non-metallothionein cadmium-binding protein; Short=CD-BP	11	35.0553	197	764.175	-4.4462	2.75953e-48	3.06449e-50	down
isotig16899	2039	TcasGA2_TC012829; cuticular protein	274	204.702	0	0	8.81446	1.02143e-47	1.15083e-49	up
isotig09189	2276	putative ferroportin	67	44.8427	308	250.919	-2.48427	1.51508e-46	1.78869e-48	down
isotig27448	481	ferritin, putative	151	478.213	439	1692.29	-1.82325	5.79791e-45	7.25129e-47	down
isotig07150	692	TpnCIIIa; troponin C type IIIa	227	499.699	10	26.7947	4.22104	1.39161e-44	1.75546e-46	up
isotig11209	1070	PDZ and LIM domain protein 3	2	2.84731	173	299.79	-6.71821	4.30814e-44	5.48098e-46	down
isotig24809	551	myohemerythrin-like protein	19	52.528	200	673.027	-3.67951	7.74028e-44	9.93093e-46	down
isotig06793	1006	TcasGA2_TC010977; similar to Elongation of very long chain fatty acids protein AAEL008004	199	301.331	3	5.52939	5.76809	1.018e-42	1.38294e-44	up
isotig23687	585	PREDICTED: plasminogen-like	2	5.20791	167	529.316	-6.66728	1.08154e-42	1.47509e-44	down
isotig28306	462	Actin, muscle	466	1536.5	102	409.367	1.90818	9.68359e-42	1.35727e-43	up
isotig28374	461	actin, other eukaryote	621	2052.01	174	699.846	1.55193	1.22775e-41	1.72745e-43	up
isotig21660	648	similar to muscle actin	1232	2896.17	506	1447.87	1.00022	1.40962e-41	1.99854e-43	up
isotig13135	785	similar to Myosin regulatory light chain 2 (MLC-2)	830	1610.64	283	668.453	1.26873	4.76699e-41	6.86138e-43	up
contig19206	1249	Atp5a1; ATP synthase, H+ transporting, mitochondrial F1 complex, alpha subunit	73	89.0327	287	426.063	-2.25866	7.48237e-39	1.14555e-40	down
isotig22897	615	[2Fe-2S]-binding	11	27.2462	161	485.406	-4.15506	3.16615e-38	4.91563e-40	down
isotig01277	800	StAR-related lipid transfer (START) domain containing 3	55	104.728	248	574.799	-2.45641	4.33281e-37	6.89045e-39	down
isotig25454	532	similar to Retrotransposon-derived protein PEG10	197	564.084	0	0	8.33847	2.53008e-36	4.13951e-38	up
isotig07743	757	ferritin	35	70.4306	206	504.575	-2.84079	4.44379e-36	7.3544e-38	down
isotig05900	496	putative cuticle protein	167	512.89	2	7.47657	6.10013	8.35993e-36	1.39257e-37	up
isotig04497	971	PREDICTED: similar to HyTSR1 protein	5	7.84404	138	263.52	-5.07017	1.47791e-35	2.49373e-37	down
isotig02491	1117	Ca2+/calmodulin-dependent protein kinase	380	518.226	80	132.798	1.96435	1.93756e-35	3.30064e-37	up
isotig18658	939	F-type H+-transporting ATPase subunit alpha	29	47.0459	188	371.233	-2.98018	1.49527e-34	2.63587e-36	down
isotig06784	1707	citrate synthase	28	24.987	184	199.866	-2.99978	4.93937e-34	8.76039e-36	down
isotig14246	618	HEMTA_SIPNU RecName: Full=Hemerythrin subunit A; Short=Hr A emb	12	29.5789	148	444.046	-3.90807	6.46617e-34	1.15729e-35	down
isotig28358	461	Cuticle protein 18.6, isoform B	181	598.09	0	0	8.21627	7.68802e-34	1.38426e-35	up
isotig16885	2092	moladietz, isoform A	176	128.156	9	7.97692	4.00593	1.16437e-33	2.11532e-35	up
isotig11972	2286	transcript antisense to ribosomal RNA protein	3	1.9991	128	103.822	-5.69861	1.53371e-33	2.81112e-35	down
isotig23486	592	TcasGA2_TC001350, Obst-d; obstractor D	161	414.279	1	3.13208	7.04734	3.23931e-33	5.96348e-35	up
isotig07262	734	large subunit ribosomal protein L10Ae	245	508.463	32	80.8366	2.65306	7.3595e-33	1.37271e-34	up
isotig08228	5317	collagen, type I/II/III/V/XI, alpha	206	59.0187	19	6.62584	3.155	7.79565e-33	1.46247e-34	up
isotig04399	964	Cuticle protein 19	156	246.511	1	1.92343	7.00183	2.71374e-32	5.21536e-34	up
isotig24655	555	Troponin T	373	1023.78	85	283.975	1.85006	3.75639e-32	7.24953e-34	up
isotig07721	869	myosin light chain, invertebrate	177	310.272	13	27.7382	3.48359	9.93638e-31	2.04084e-32	up
isotig05086	2591	myosin-2 heavy chain	19	11.1706	150	107.344	-3.26447	4.76856e-30	1.01541e-31	down
isotig10593	1003	VOMI family protein	13	19.7438	134	247.718	-3.64923	2.29146e-29	5.00292e-31	down
isotig13278	763	alcohol dehydrogenase	5	9.98239	109	264.884	-4.72983	1.25523e-27	2.96384e-29	down
isotig06100	1543	oviductin	46	45.4131	192	230.722	-2.34498	2.38908e-27	5.73121e-29	down
isotig14386	609	homocysteine S-methyltransferase, putative	18	45.024	137	417.117	-3.21168	4.12199e-27	1.00217e-28	down
isotig07253	777	cuticular protein, putative	139	272.51	0	0	7.83536	4.34426e-27	1.05855e-28	up
isotig10060	2108	Leucine-rich repeat-containing protein 20	255	184.272	48	42.2206	2.12581	1.78513e-26	4.42673e-28	up
isotig05971	2772	similar to vitellogenin receptor	46	25.2786	188	125.753	-2.3146	2.21023e-26	5.49281e-28	down
contig18033	966	glucosamine--fructose-6-phosphate aminotransferase (isomerizing)	65	102.5	218	418.44	-2.02939	5.7205e-26	1.44323e-27	down
isotig10254	1580	PREDICTED: similar to Cuticular protein 97Ea CG6131-PA	131	126.3	0	0	7.74985	9.5285e-26	2.4245e-27	up
isotig06671	547	Cpr23; cuticular protein 23	130	362.03	0	0	7.73879	1.40295e-25	3.59624e-27	up
isotig01038	941	elongation factor EF-1 beta subunit	322	521.261	553	1089.66	-1.0638	2.53441e-25	6.58536e-27	down
isotig04436	1671	ribonucleoside-diphosphate reductase subunit M1	29	26.4369	152	168.664	-2.67352	3.73272e-25	9.79966e-27	down
isotig07699	1048	pupal cuticle protein 78E	118	171.518	1	1.76927	6.59907	4.46367e-25	1.1839e-26	up
isotig10274	1039	PREDICTED: similar to tricarboxylate transport protein	14	20.5259	115	205.228	-3.32171	1.69364e-23	4.73853e-25	down
isotig02331	1351	nuclear autoantigenic sperm protein	15	16.9132	117	160.578	-3.24705	1.91807e-23	5.3768e-25	down
isotig20202	755	putative exonuclease I	24	48.4232	133	326.632	-2.7539	9.31235e-23	2.68577e-24	down
isotig00668	1252	surfeit locus protein	264	321.21	466	690.138	-1.10337	1.08127e-22	3.13014e-24	down
isotig07257	678	DOMON domain-containing protein CG14681 precursor	133	298.821	11	30.0827	3.31227	2.66865e-22	7.89806e-24	up
contig17678	839	similar to Amphiphysin CG8604-PA	218	395.807	42	92.82	2.09229	2.88903e-22	8.61259e-24	up
isotig18589	951	tricarboxylate transport protein, mitochondrial precursor, putative	7	11.2126	93	181.325	-4.01538	7.11408e-22	2.16299e-23	down
isotig06264	2350	another B-box affiliate, isoform C	360	233.359	109	86.0029	1.44009	7.50005e-22	2.28438e-23	up
isotig06955	1030	alpha tubulin, putative	234	346.073	50	90.0092	1.94293	1.01258e-21	3.1169e-23	up
isotig24323	563	Calmodulin	2	5.41141	81	266.766	-5.62343	2.04598e-21	6.39715e-23	down
isotig09228	1265	histone H3	428	515.398	146	214.001	1.26807	2.13801e-21	6.6964e-23	up
isotig05272	1206	annexin max4	150	189.467	18	27.6745	2.77532	2.67473e-21	8.4063e-23	up
isotig21381	676	protein sel-1 homolog 1	104	234.356	4	10.9715	4.41686	3.53718e-21	1.11931e-22	up
isotig05222	849	histone H1/5	42	75.3582	159	347.251	-2.20414	3.91607e-21	1.24132e-22	down
isotig06063	703	TcasGA2_TC012196; similar to Troponin C, isoform 1	127	275.193	11	29.0129	3.24568	5.82752e-21	1.85664e-22	up
isotig16805	3661	TcasGA2_TC008844; similar to acheron	101	42.0253	0	0	7.37463	1.38424e-20	4.51092e-22	up
isotig16934	1936	calcium/calmodulin-dependent protein kinase I	95	74.7493	1	0.957743	6.28628	1.61757e-20	5.29307e-22	up
isotig07671	1974	UDP-N-acetylglucosamine pyrophosphorylase	108	83.3423	6	5.63584	3.88635	1.75443e-20	5.75035e-22	up
isotig07228	982	c-type lectin	128	198.558	12	22.6581	3.13146	1.77841e-20	5.85773e-22	up
isotig27571	479	polymorphic outer membrane protein	99	314.839	0	0	7.34578	3.07895e-20	1.03821e-21	up
isotig08129	1009	tubulin alpha-1 chain	98	147.953	0	0	7.33113	4.6216e-20	1.57708e-21	up
isotig11033	516	PREDICTED: similar to adult cuticle protein, putative	98	289.311	0	0	7.33113	4.6216e-20	1.57708e-21	up
isotig17359	1356	AMP deaminase	0	0	82	112.127	-7.64113	6.10623e-20	2.10344e-21	down
isotig23056	608	myosin-Id	234	586.275	55	167.731	1.80543	9.83258e-20	3.42948e-21	up
isotig22480	630	F-type H+-transporting ATPase subunit gamma	115	278.065	259	762.278	-1.4549	1.67461e-19	5.89498e-21	down
isotig17733	1169	Tm1; Tropomyosin 1	0	0	79	125.305	-7.58736	2.572e-19	9.15106e-21	down
isotig24780	550	AAA ATPase	8	22.1573	86	289.928	-3.70984	2.82688e-19	1.00884e-20	down
isotig03231	1368	similar to putative alpha-tubulin	233	259.453	56	75.9025	1.77325	3.47955e-19	1.25114e-20	up
isotig00179	1589	disulfide isomerase	266	255.004	442	515.766	-1.0162	6.29063e-19	2.29243e-20	down
isotig05394	1617	PREDICTED: zinc metalloproteinase nas-13-like	11	10.3627	91	104.348	-3.33194	9.03365e-19	3.3164e-20	down
isotig13342	741	glutamine synthetase	30	61.6726	128	320.292	-2.37669	1.04219e-18	3.83727e-20	down
isotig05126	2892	similar to aldehyde dehydrogenase	45	23.703	153	98.0951	-2.04911	1.25679e-18	4.67485e-20	down
isotig12062	1907	vit-5; VITellogenin structural genes (yolk protein genes)	4	3.1952	74	71.9507	-4.49303	1.44008e-18	5.36438e-20	down
isotig11525	1125	Cht10; chitinase 10	85	115.095	1	1.64817	6.12581	1.69358e-18	6.32695e-20	up
isotig09353	781	Rtnl1, isoform C	95	185.294	5	11.8706	3.96435	2.55493e-18	9.62746e-20	up
isotig18052	1067	NADH dehydrogenase subunit 2	228	325.506	392	681.202	-1.0654	3.67151e-18	1.39339e-19	down
isotig09505	2918	vitellogenin-like protein	86	44.8954	0	0	7.14269	6.58263e-18	2.55321e-19	up
isotig16834	2470	glycine rich secreted cement protein, putative	86	53.0384	0	0	7.14269	6.58263e-18	2.55321e-19	up
isotig10066	2276	chitin deacetylase 1	82	54.8821	1	0.814671	6.07397	6.93281e-18	2.70211e-19	up
isotig23586	586	myosin heavy chain, nonmuscle or smooth muscle	228	592.688	58	183.521	1.69133	1.26638e-17	5.01771e-19	up
isotig08400	1034	C1q and tumor necrosis factor-related protein-like protein 3 isoform b	53	78.0808	161	288.709	-1.88657	1.29337e-17	5.13864e-19	down
isotig05721	1485	fructose-1,6-bisphosphatase I	155	158.999	27	33.7125	2.23766	2.30803e-17	9.31921e-19	up
isotig09853	668	PREDICTED: betaine-homocysteine methyltransferase-like	20	45.6082	104	288.676	-2.66209	2.5118e-17	1.01826e-18	down
isotig18861	910	FK506-binding protein 9/10	87	145.635	4	8.15029	4.15937	2.65816e-17	1.08046e-18	up
isotig07020	1910	putative trophinin (MAGE-D3 antigen)	82	65.3988	0	0	7.07397	3.48587e-17	1.43475e-18	up
isotig12714	964	Sarcoplasmic calcium-binding protein, beta chain	70	110.614	184	353.912	-1.67786	3.85673e-17	1.59467e-18	down
isotig12158	1405	calponin, putative	138	149.621	21	27.7139	2.43263	4.32671e-17	1.79366e-18	up
isotig18752	929	similar to lectin 4 C-type lectin	81	132.818	0	0	7.05627	5.31802e-17	2.21465e-18	up
isotig12823	893	i-type lysozyme-like protein 2	82	139.879	3	6.22908	4.48901	5.84772e-17	2.44312e-18	up
isotig19207	854	Nlp; nucleoplasmin	8	14.2699	77	167.181	-3.55036	8.55328e-17	3.61497e-18	down
isotig28540	456	similar to Endocuticle structural glycoprotein SgAbd-9	78	260.567	0	0	7.00183	1.90412e-16	8.19645e-18	up
isotig19968	771	Putative tricarboxylate transport protein, mitochondrial	2	3.95152	62	149.105	-5.23777	2.05434e-16	8.89291e-18	down
isotig16845	2284	dimethylglycine dehydrogenase	14	9.33729	88	71.4399	-2.93565	2.90704e-16	1.28192e-17	down
isotig09220	1334	Longitudinals lacking protein-like	2	2.28383	61	84.7868	-5.21431	3.7709e-16	1.67607e-17	down
isotig11423	2341	similar to DRAK1	72	46.8511	1	0.79205	5.88635	8.03531e-16	3.62563e-17	up
isotig16850	2255	Cda2; chitin deacetylase 2	118	79.7122	16	13.1561	2.59907	8.50229e-16	3.84093e-17	up
isotig12678	994	similar to C-type lectin	74	113.406	0	0	6.92588	1.04711e-15	4.76419e-17	up
isotig07708	1068	urate oxidase	0	0	62	107.64	-7.23777	1.05658e-15	4.82721e-17	down
isotig27560	479	StAR-related lipid transfer domain containing protein	11	34.9821	79	305.806	-3.12793	1.55681e-15	7.1756e-17	down
isotig20521	730	cofilin	51	106.423	148	375.918	-1.82061	1.61633e-15	7.55449e-17	down
isotig10510	887	TcasGA2_TC011141, Cpap3-a2; cuticular protein analogous to peritrophins 3-A2	72	123.651	0	0	6.88635	2.44877e-15	1.1564e-16	up
isotig06544	1095	tropomyosin 1	154	214.238	31	52.4931	2.02901	2.45737e-15	1.16311e-16	up
isotig03251	743	dual specificty phosphatase, putative	225	461.299	64	159.715	1.5302	3.72178e-15	1.77361e-16	up
isotig26385	507	Zeelin1-like protein	8	24.0365	71	259.66	-3.43332	3.76094e-15	1.7943e-16	down
isotig08974	959	torso-like protein	70	111.191	0	0	6.84571	5.81888e-15	2.82004e-16	up
isotig17719	1179	peptidyl-prolyl isomerase E (cyclophilin E)	70	90.4427	0	0	6.84571	5.81888e-15	2.82004e-16	up
isotig10397	987	microneme protein, putative	0	0	58	108.96	-7.14156	7.96127e-15	3.87549e-16	down
isotig10753	653	wupA; wings up A	402	937.782	161	457.159	1.03656	9.15263e-15	4.48503e-16	up
isotig07291	529	betaine-homocysteine S-methyltransferase	6	17.2776	64	224.325	-3.69861	1.75225e-14	8.67626e-16	down
isotig12325	1172	Bifunctional enzyme with alcohol dehydrogenase and glutathione-dependent formaldehyde dehydrogenase	6	7.79853	64	101.253	-3.69861	1.75225e-14	8.67626e-16	down
isotig20988	700	Rab family GTPase	92	200.207	199	527.12	-1.39664	2.85185e-14	1.43131e-15	down
contig16345	567	translationally controlled tumor protein	133	357.32	251	820.814	-1.19984	3.17233e-14	1.59386e-15	down
isotig09160	546	lbp-6; Lipid Binding Protein	140	390.593	28	95.0867	2.03835	4.47635e-14	2.28764e-15	up
isotig17199	1481	mitochondrial solute carrier protein	19	19.5428	89	111.427	-2.51138	4.92561e-14	2.5199e-15	down
isotig27055	490	similar to Actin-87E	251	780.309	81	306.509	1.34812	5.02573e-14	2.57383e-15	up
isotig23269	600	SPRR3; small proline-rich protein 3	2	5.07771	53	163.787	-5.0115	5.38959e-14	2.7776e-15	down
isotig12762	929	thymidine kinase	6	9.8384	62	123.746	-3.65281	6.1949e-14	3.22603e-15	down
isotig05861	1243	glutaryl-CoA dehydrogenase	73	89.4625	171	255.082	-1.5116	7.88657e-14	4.13248e-15	down
isotig24369	562	Probable nuclear transport factor 2	61	165.342	154	508.088	-1.61963	8.95318e-14	4.70102e-15	down
isotig19146	865	cysteine and glycine-rich protein	1	1.76106	51	109.322	-5.956	1.00232e-13	5.28176e-15	down
isotig08601	529	FK506-binding protein 14	64	184.295	2	7.01017	4.71642	1.21667e-13	6.47689e-15	up
isotig11942	2401	similar to failed axon connections CG4609-PA, isoform A	188	119.276	51	39.3851	1.59859	1.4345e-13	7.6945e-15	up
isotig07222	1320	tropomodulin	144	166.18	31	43.5454	1.93215	1.5787e-13	8.50202e-15	up
isotig05422	1161	morn repeat protein	146	191.562	32	51.106	1.90625	1.78514e-13	9.67149e-15	up
isotig08154	741	Sialidase	62	127.457	0	0	6.67062	1.92244e-13	1.04776e-14	up
isotig10078	1780	similar to proteoglycan 4	62	53.0592	0	0	6.67062	1.92244e-13	1.04776e-14	up
isotig19973	772	glucosamine-phosphate N-acetyltransferase	62	122.339	0	0	6.67062	1.92244e-13	1.04776e-14	up
isotig11413	2660	cuticlin, putative	133	76.1656	27	18.8207	2.01682	3.09849e-13	1.70709e-14	up
isotig05581	1338	liph-a; lipase member H-A	34	38.709	111	153.823	-1.99053	3.22629e-13	1.77924e-14	down
isotig19581	811	similar to obstractor C	60	112.699	0	0	6.62331	4.69487e-13	2.62078e-14	up
isotig29879	403	PREDICTED: FH1/FH2 domain-containing protein 3-like isoform 1	249	941.203	84	386.481	1.28411	5.76392e-13	3.24706e-14	up
isotig14054	758	similar to nuclear pore-targeting complex component of 58 kDa	12	24.1158	71	173.677	-2.84836	7.06536e-13	4.00307e-14	down
isotig17198	1485	similar to gastric caeca sugar transporter	59	60.5222	0	0	6.59907	7.29612e-13	4.15348e-14	up
isotig17168	1520	signal peptide	0	0	49	59.7732	-6.89829	8.16333e-13	4.68676e-14	down
isotig05210	1622	f-spondin	62	58.2277	150	171.473	-1.5582	9.56338e-13	5.53697e-14	down
isotig07922	1020	succinate dehydrogenase (ubiquinone) iron-sulfur protein	107	159.798	209	379.927	-1.24947	1.0356e-12	6.00702e-14	down
isotig07875	1191	C-type lectin 4	58	74.1832	0	0	6.5744	1.12959e-12	6.59182e-14	up
isotig16886	2089	protein kinase, cGMP-dependent	148	107.923	35	31.0659	1.79659	1.18665e-12	6.94719e-14	up
isotig05979	1489	Cbr-mec-12; C. briggsae CBR-MEC-12 protein	310	317.144	119	148.186	1.09773	1.3072e-12	7.68113e-14	up
isotig17671	1198	succinyl-CoA synthetase alpha subunit	8	10.1724	61	94.412	-3.21431	1.93421e-12	1.14802e-13	down
isotig07888	1400	innexin 2, isoform A	3	3.26424	49	64.8967	-4.31332	2.66324e-12	1.59364e-13	down
isotig17243	1440	Intraflagellar transport protein 122-like protein	55	58.1821	0	0	6.49778	4.36519e-12	2.65794e-13	up
isotig08509	752	Sortilin-related receptor	4	8.10273	50	123.284	-3.92743	6.4652e-12	3.97148e-13	down
isotig27161	481	NADH dehydrogenase (ubiquinone) 1 alpha subcomplex 4	54	171.016	0	0	6.47131	6.85917e-12	4.24307e-13	up
isotig04790	1531	transcription initiation factor TFIIA small subunit	93	92.533	186	225.264	-1.28358	7.58027e-12	4.71979e-13	down
isotig21509	660	peroxiredoxin 1	1	2.30805	43	120.803	-5.70984	1.07905e-11	6.78259e-13	down
isotig17189	1487	MutT/NUDIX family protein	53	54.2943	0	0	6.44434	1.07464e-11	6.78387e-13	up
isotig21558	662	PREDICTED: similar to C-type lectin, superfamily member 13	0	0	44	123.239	-6.74301	1.13811e-11	7.23361e-13	down
isotig21796	655	Muscle LIM protein Mlp84B	75	174.425	8	22.6466	2.94524	1.2481e-11	7.95959e-13	up
isotig07115	1099	similar to cuticle protein	55	76.2349	2	3.37432	4.49778	1.29389e-11	8.26905e-13	up
isotig17698	1184	aconitate hydratase 1	12	15.439	66	103.359	-2.74301	1.35984e-11	8.70886e-13	down
isotig07542	574	calcium-dependent protein kinase	1	2.65386	42	135.672	-5.67589	1.93235e-11	1.25524e-12	down
isotig09798	705	PREDICTED: type-2 ice-structuring protein-like	0	0	43	113.092	-6.70984	1.93495e-11	1.25902e-12	down
isotig12508	1298	beta-tubulin, putative	61	71.5887	4	5.71399	3.64716	2.16868e-11	1.41929e-12	up
isotig22357	635	phosphoenolpyruvate carboxykinase (GTP)	129	309.46	30	87.5995	1.82076	2.59858e-11	1.71324e-12	up
isotig07013	1424	serpin 1	1	1.06974	41	53.3861	-5.64113	3.51201e-11	2.32777e-12	down
isotig10249	1368	UV excision repair protein RAD23	39	43.4278	109	147.739	-1.76636	3.64016e-11	2.42056e-12	down
isotig13274	756	chitinase	50	100.748	1	2.45263	5.36028	3.75606e-11	2.5037e-12	up
isotig08089	1276	similar to Lk6 CG17342-PA, isoform A	12	14.3258	64	93.0001	-2.69861	4.37855e-11	2.95405e-12	down
isotig09323	864	E-selectin precursor	49	86.3916	0	0	6.33113	6.56454e-11	4.50317e-12	up
isotig16988	1791	PREDICTED: agrin-like	49	41.6763	0	0	6.33113	6.56454e-11	4.50317e-12	up
isotig11247	699	small ubiquitin-related modifier	8	17.4342	55	145.895	-3.06494	7.70305e-11	5.31739e-12	down
isotig04519	2179	malate dehydrogenase (oxaloacetate-decarboxylating)(NADP+)	76	53.1307	158	134.448	-1.33943	8.10355e-11	5.6004e-12	down
isotig12914	936	similar to Elongation of very long chain fatty acids protein AAEL008004	48	78.1186	0	0	6.30139	1.03722e-10	7.25776e-12	up
isotig16936	1924	similar to zinc metalloprotease	48	38.0036	0	0	6.30139	1.03722e-10	7.25776e-12	up
isotig20360	742	cyclin A	6	12.3179	50	124.945	-3.34247	1.16775e-10	8.22464e-12	down
isotig10707	694	proto-oncogene serine/threonine-protein kinase mos	11	24.1447	60	160.305	-2.73104	1.46663e-10	1.03811e-11	down
isotig10147	1474	tubulin alpha	174	179.821	54	67.9283	1.40448	1.53432e-10	1.0885e-11	up
isotig12128	1644	ccrn4l; CCR4 carbon catabolite repression 4-like (S. cerevisiae)	47	43.5497	0	0	6.27101	1.64537e-10	1.17172e-11	up
isotig19932	777	obstractor B	47	92.1438	1	2.38635	5.27101	1.66858e-10	1.19544e-11	up
isotig23560	589	Peritrophin-1 precursor	47	121.555	1	3.14803	5.27101	1.66858e-10	1.19544e-11	up
isotig12406	1124	TcasGA2_TC011003; cathepsin L precursor	16	21.6842	69	113.825	-2.3921	1.73652e-10	1.24646e-11	down
isotig09617	1045	purine-nucleoside phosphorylase	7	10.204	51	90.4916	-3.14865	2.42583e-10	1.76281e-11	down
isotig17114	1590	similar to kiser	21	20.1192	77	89.7941	-2.15805	2.43387e-10	1.77128e-11	down
contig19272	537	glutathione peroxidase	82	232.61	162	559.365	-1.26588	3.29036e-10	2.42831e-11	down
isotig11815	572	BCS-1 protein	45	119.841	0	0	6.20828	4.13257e-10	3.06991e-11	up
isotig17155	1530	trypsin, putative	0	0	37	44.8399	-6.49303	4.91953e-10	3.68899e-11	down
contig16828	667	F0F1-type ATP synthase, alpha subunit, putative	83	189.558	162	450.343	-1.24839	5.28016e-10	3.9651e-11	down
isotig11471	1555	thioredoxin reductase 3	15	14.6943	65	77.5063	-2.39905	5.98476e-10	4.50067e-11	down
isotig14254	597	similar to fatty acid binding protein	123	313.848	31	96.2812	1.70474	6.16946e-10	4.64289e-11	up
isotig18118	1055	1-alkyl-2-acetylglycerophosphocholine esterase	1	1.4439	36	63.2709	-5.4535	6.93451e-10	5.2691e-11	down
isotig13262	807	antigen 5/SCP domain-containing protein, putative	20	37.7525	73	167.727	-2.15147	8.35138e-10	6.39297e-11	down
isotig10156	1568	Cuticle protein 19.8	43	41.7745	0	0	6.14269	1.04795e-09	8.1011e-11	up
isotig12054	1875	PREDICTED: ubiquitin specific peptidase 15-like	43	34.9346	0	0	6.14269	1.04795e-09	8.1011e-11	up
isotig05264	1323	ribonucleoside-diphosphate reductase subunit M2	68	78.2957	141	197.612	-1.33567	1.07637e-09	8.34982e-11	down
isotig23376	595	similar to ATP synthase, H+ transporting, mitochondrial F1 complex, alpha subunit 1, cardiac muscle	2	5.12038	37	115.303	-4.49303	1.22097e-09	9.51106e-11	down
isotig12650	971	C-type lectin 16	43	67.4588	1	1.90957	5.14269	1.25477e-09	9.78786e-11	up
isotig17299	1382	histone-lysine N-methyltransferase SETD7	1	1.10225	35	46.9585	-5.41286	1.26628e-09	9.89817e-11	down
isotig04872	1126	cyclin B	17	22.9985	67	110.329	-2.2622	1.36044e-09	1.06782e-10	down
isotig08823	2720	rsu1; Ras suppressor protein 1	17	9.5207	67	45.6731	-2.2622	1.36044e-09	1.06782e-10	down
isotig07103	1043	succinyl-CoA synthetase beta subunit	20	29.2102	72	127.998	-2.13157	1.404e-09	1.1073e-10	down
isotig13464	722	similar to carboxypeptidase D isoform 1B long tail-2	0	0	35	89.8846	-6.41286	1.4698e-09	1.16197e-10	down
isotig22677	616	chondroitin sulfate proteoglycan 2 (versican)	0	0	35	105.352	-6.41286	1.4698e-09	1.16197e-10	down
isotig16424	446	Elongation of very long chain fatty acids protein AAEL008004	42	143.451	0	0	6.10874	1.65124e-09	1.31965e-10	up
isotig30561	347	calcium-transporting atpase sarcoplasmic/endoplasmic reticulum type (calcium pump)	43	188.768	106	566.41	-1.58523	1.93519e-09	1.55545e-10	down
isotig20939	699	structure-specific recognition protein 1	113	246.258	28	74.2737	1.72925	2.30023e-09	1.86251e-10	up
isotig07844	1833	Putative sodium-coupled neutral amino acid transporter 7	20	16.621	71	71.8208	-2.1114	2.35821e-09	1.91326e-10	down
isotig17221	1457	PREDICTED: similar to HyTSR1 protein, partial	0	0	34	43.2687	-6.37104	2.54359e-09	2.07121e-10	down
isotig13339	741	similar to Gasp CG10287-PA	41	84.2859	0	0	6.07397	2.62588e-09	2.15379e-10	up
isotig17091	1610	Cyp15a1; cytochrome P450 15A1	7	6.6231	47	54.1285	-3.03081	2.7527e-09	2.26894e-10	down
isotig05689	992	malate dehydrogenase	10	15.356	53	99.0646	-2.68957	2.77824e-09	2.29149e-10	down
isotig09304	981	conserved Plasmodium protein, unknown function	1	1.55282	33	62.3734	-5.32797	4.21872e-09	3.51711e-10	down
isotig14330	781	PREDICTED: lachesin-like isoform 1	47	91.6718	3	7.12237	3.68605	5.17263e-09	4.3584e-10	up
isotig20060	765	ATP-dependent RNA helicase DDX6/DHH1	3	5.97378	37	89.6798	-3.90807	5.44343e-09	4.59391e-10	down
isotig18853	901	vit-2; VITellogenin structural genes (yolk protein genes)	39	65.937	0	0	6.00183	6.76026e-09	5.77082e-10	up
isotig16930	1924	PREDICTED: similar to juvenile hormone esterase	0	0	32	30.8389	-6.28358	7.72821e-09	6.64084e-10	down
isotig28575	453	Transmembrane protein 20	0	0	32	130.98	-6.28358	7.72821e-09	6.64084e-10	down
isotig10230	1476	SLC9A2; solute carrier family 9 (sodium/hydrogen exchanger), member 2	1	1.03205	32	40.1992	-5.28358	7.72572e-09	6.65328e-10	down
isotig08466	827	similar to glutathione-S-transferase-like protein	193	355.501	71	159.187	1.15913	8.31632e-09	7.17311e-10	up
isotig16871	2128	nadp transhydrogenase	6	4.29505	43	37.4672	-3.12488	8.79233e-09	7.59316e-10	down
isotig12573	1012	TRET1_DROER RecName: Full=Facilitated trehalose transporter Tret1 gb	39	58.7047	1	1.8322	5.00183	9.45296e-09	8.18917e-10	up
isotig09729	988	similar to brat protein	8	12.3345	47	88.2054	-2.83817	9.48766e-09	8.22946e-10	down
isotig19609	804	PREDICTED: lysine-specific demethylase NO66-like	3	5.684	36	83.0234	-3.86854	1.02806e-08	8.94215e-10	down
isotig10195	1184	bile salt-activated lipase	14	18.0121	58	90.8303	-2.3342	1.0612e-08	9.23899e-10	down
isotig19435	827	cuticular protein analogous to peritrophins 3-D1	38	69.995	0	0	5.96435	1.08525e-08	9.47473e-10	up
isotig13194	980	CLIPD2; CLIP-domain serine protease subfamily D (AGAP008183-PA)	42	65.2848	2	3.78406	4.10874	1.12787e-08	9.87726e-10	up
isotig10516	719	vitellogenin 2	1	2.11865	31	79.9442	-5.23777	1.42616e-08	1.26163e-09	down
isotig08454	775	Troponin C, isoform 1	11	21.6212	52	124.41	-2.52459	1.47794e-08	1.31103e-09	down
isotig28541	454	similar to Nur77 downstream protein 2	11	36.9085	52	212.374	-2.52459	1.47794e-08	1.31103e-09	down
isotig07356	1665	adenosylhomocysteinase	99	90.5754	172	191.544	-1.08049	1.48824e-08	1.32137e-09	down
isotig23297	599	heat shock protein 90kDa beta	2	5.08619	33	102.151	-4.32797	1.52402e-08	1.35436e-09	down
isotig22212	640	peptidyl-prolyl isomerase F (cyclophilin F)	7	16.6612	44	127.476	-2.93565	1.69771e-08	1.51879e-09	down
isotig10599	920	similar to midgut chitinase	37	61.2637	0	0	5.92588	1.73775e-08	1.55882e-09	up
isotig06799	1210	tricarboxylate transport protein, mitochondrial precursor	43	54.1343	100	153.239	-1.50117	2.57356e-08	2.33216e-09	down
isotig18617	955	similar to cys-loop ligand-gated ion channel subunit	1	1.59509	30	58.2468	-5.19047	2.63866e-08	2.39826e-09	down
isotig22200	636	Sequestosome-1	1	2.39515	30	87.4618	-5.19047	2.63866e-08	2.39826e-09	down
isotig23354	597	telomere-associated protein RIF1	1	2.55161	30	93.1754	-5.19047	2.63866e-08	2.39826e-09	down
isotig12330	1540	DD5	36	35.6099	0	0	5.88635	2.81102e-08	2.57007e-09	up
isotig17663	1198	similar to neutral endopeptidase 24.11	36	45.7757	0	0	5.88635	2.81102e-08	2.57007e-09	up
isotig09609	1203	DNA ligase 1	2	2.53252	32	49.3218	-4.28358	2.87007e-08	2.63799e-09	down
isotig07438	1944	similar to chromaffin granule amine transporter	14	10.9704	56	53.4129	-2.28358	3.13646e-08	2.90397e-09	down
isotig14843	539	Cbr-ncs-2; C. briggsae CBR-NCS-2 protein	36	101.743	1	3.44006	4.88635	4.37629e-08	4.08847e-09	up
isotig13010	840	myosin heavy chain B (MHC B)	4	7.25387	36	79.4653	-3.4535	4.44604e-08	4.15843e-09	down
isotig17326	1374	translation initiation factor eIF-4A	25	27.7168	73	98.5123	-1.82955	4.50939e-08	4.22011e-09	down
isotig16893	2055	3-dehydroquinate synthase/O-methyltransferase fusion	1	0.741271	29	26.1662	-5.14156	4.83487e-08	4.57032e-09	down
isotig22187	640	glycine N-methyltransferase	9	21.4216	46	133.27	-2.63721	5.34044e-08	5.07558e-09	down
isotig07833	1521	pyruvate dehydrogenase kinase	8	8.01216	44	53.6386	-2.74301	5.56433e-08	5.29886e-09	down
isotig11950	2393	Phytanoyl-CoA dioxygenase superfamily	80	50.9256	17	13.1723	1.95089	6.13873e-08	5.85413e-09	up
isotig06905	1616	ASPN_STRMK RecName: Full=Peptidyl-Asp metalloendopeptidase; AltName: Full=Endopeptidase Asp-N; Flags: Precursor emb	16	15.0823	58	66.5489	-2.14156	6.64027e-08	6.34316e-09	down
isotig10448	900	serine protease H164	42	71.0879	3	6.18063	3.52378	6.90927e-08	6.61316e-09	up
isotig20029	766	similar to Neprilysin 2 CG9761-PA	34	67.6144	0	0	5.80389	7.31823e-08	7.03221e-09	up
isotig14100	617	carboxypeptidase D	0	0	28	84.1448	-6.09093	7.35876e-08	7.09694e-09	down
isotig27782	469	small subunit ribosomal protein S27e	86	279.328	20	79.0699	1.82076	8.61557e-08	8.35548e-09	up
isotig20121	759	Neuronal calcium sensor 2	10	20.07	47	114.818	-2.51624	8.84702e-08	8.59901e-09	down
isotig08380	1566	translation initiation factor eIF-4E	46	44.7461	101	119.587	-1.41823	8.99783e-08	8.765e-09	down
isotig23733	583	limbic system-associated membrane protein precursor, putative	38	99.2897	2	6.36086	3.96435	9.10751e-08	8.87675e-09	up
isotig29478	426	SWIB domain-containing protein	19	67.9412	62	269.859	-1.98985	1.0391e-07	1.01837e-08	down
isotig12130	1444	Innexin inx2	13	13.714	52	66.7714	-2.28358	1.08017e-07	1.0592e-08	down
isotig22410	631	beta-Ig-H3/fasciclin	69	166.575	129	379.066	-1.18628	1.50135e-07	1.49973e-08	down
isotig16860	2195	Coactosin-like protein	152	105.487	54	45.6156	1.20946	1.54387e-07	1.54553e-08	up
isotig23521	589	low-density lipoprotein receptor (ldl)	9	23.2764	44	138.513	-2.57308	1.69925e-07	1.70521e-08	down
isotig16912	1978	2-oxoglutarate dehydrogenase E1 component	19	14.6324	61	57.1818	-1.96639	1.72143e-07	1.72886e-08	down
isotig09074	1091	PREDICTED: transmembrane protein 19-like isoform 1	7	9.77378	40	67.9813	-2.79815	1.85383e-07	1.86882e-08	down
isotig19098	867	similar to MICAL-like CG11259-PA	33	57.9808	1	2.13863	4.76082	2.03241e-07	2.06802e-08	up
isotig11292	1023	serine proteinase	18	26.8032	59	106.938	-1.9963	2.11479e-07	2.15355e-08	down
isotig10864	545	histone H2B	20	55.9014	62	210.935	-1.91585	2.28305e-07	2.32613e-08	down
isotig13960	640	Soma ferritin	0	0	26	75.3265	-5.98402	2.32115e-07	2.36933e-08	down
isotig13811	661	similar to Broad-complex core-protein isoform 6	11	25.3501	47	131.841	-2.37873	2.44094e-07	2.50476e-08	down
isotig08408	1196	transmembrane protein 38A	126	160.483	41	63.5634	1.33615	2.54099e-07	2.60948e-08	up
isotig12004	2098	peptidyl-dipeptidase A	74	53.7298	16	14.1406	1.92588	2.76565e-07	2.84765e-08	up
isotig12082	1731	cysteine dioxygenase	54	47.521	8	8.56934	2.47131	3.00634e-07	3.10196e-08	up
isotig14394	646	innexin 2	5	11.7903	35	100.459	-3.09093	3.17823e-07	3.32386e-08	down
isotig08415	963	similar to fk506-binding protein	32	50.6189	1	1.92543	4.71642	3.39396e-07	3.56045e-08	up
isotig19165	861	UNC93A protein	32	56.6156	1	2.15353	4.71642	3.39396e-07	3.56045e-08	up
isotig12100	1801	neuromusculin	48	40.5991	6	6.1772	2.71642	3.65105e-07	3.84e-08	up
isotig11433	2115	similar to Muscle-specific protein 300 CG33715-PD, isoform D	88	63.3813	23	20.1638	1.65229	4.86042e-07	5.17484e-08	up
isotig12000	1857	peroxinectin, putative	30	24.6093	0	0	5.62331	5.06225e-07	5.41293e-08	up
isotig17140	1543	MAP kinase interacting serine/threonine kinase	30	29.6172	0	0	5.62331	5.06225e-07	5.41293e-08	up
isotig16965	1824	NSAPC_XENLA RecName: Full=Nucleolar and spindle-associated protein 1-C; Short=NuSAP C	9	7.51635	42	42.6952	-2.50597	5.27179e-07	5.66966e-08	down
isotig13394	779	beta-tubulin	38	74.3079	3	7.14066	3.37939	5.37496e-07	5.78496e-08	up
isotig06819	783	ATP-dependent DNA helicase 2 subunit 2	50	97.2741	7	16.5764	2.55292	5.37333e-07	5.78755e-08	up
isotig12204	1294	carboxypeptidase A2	31	36.4936	1	1.43291	4.67062	5.68695e-07	6.13915e-08	up
isotig10716	601	PREDICTED: mannose receptor C type 1-like	1	2.53463	25	77.1294	-4.92743	5.71189e-07	6.18609e-08	down
isotig07394	1237	similar to prophenoloxidase	20	24.6291	60	89.9365	-1.86854	6.00902e-07	6.53866e-08	down
isotig20115	760	prolyl 4-hydroxylase, beta polypeptide	6	12.0262	36	87.8301	-2.86854	6.01733e-07	6.55256e-08	down
isotig12410	1108	gamma-aminobutyric acid (GABA) A receptor, beta 3	0	0	24	40.163	-5.86854	7.32676e-07	8.03179e-08	down
isotig17529	1232	Hos4p	0	0	24	36.1206	-5.86854	7.32676e-07	8.03179e-08	down
isotig08994	875	zf(c3h); zinc finger protein	3	5.22279	29	61.4532	-3.5566	8.51169e-07	9.46381e-08	down
isotig12214	1277	similar to Generic methyltransferase	3	3.57865	29	42.1077	-3.5566	8.51169e-07	9.46381e-08	down
isotig21717	661	Fibropellin-1	30	69.1367	1	2.80513	4.62331	9.50266e-07	1.06015e-07	up
isotig26570	501	chemosensory protein 2	30	91.2163	1	3.70098	4.62331	9.50266e-07	1.06015e-07	up
isotig12900	888	PREDICTED: calmodulin-like	40	68.6177	4	8.35221	3.03835	9.8427e-07	1.101e-07	up
isotig03346	1957	Serine proteinase stubble	129	100.413	45	42.636	1.2358	1.03127e-06	1.15747e-07	up
isotig28602	455	histone H4	5	16.7397	33	134.48	-3.00604	1.06634e-06	1.20114e-07	down
isotig09337	818	nucleolar protein, putative	25	46.556	66	149.605	-1.68411	1.1833e-06	1.33704e-07	down
isotig06683	2331	similar to pyrroline-5-carboxylate dehydrogenase	38	24.8331	84	66.8177	-1.42797	1.18298e-06	1.33731e-07	down
isotig17494	1270	similar to SCCA2/SCCA1 fusion protein	0	0	23	33.5798	-5.80714	1.30551e-06	1.48779e-07	down
isotig18463	970	Thioredoxin-dependent peroxide reductase, mitochondrial precursor	0	0	23	43.9653	-5.80714	1.30551e-06	1.48779e-07	down
isotig21906	650	PREDICTED: longitudinals lacking protein-like	0	0	23	65.6098	-5.80714	1.30551e-06	1.48779e-07	down
isotig11505	1261	cathepsin B	171	206.571	69	101.458	1.02575	1.30997e-06	1.4971e-07	up
isotig12154	1412	PREDICTED: clavesin-2-like isoform 1	28	30.2073	0	0	5.52378	1.32867e-06	1.52421e-07	up
isotig16906	1989	tolloid; Tolloid protein	28	21.4443	0	0	5.52378	1.32867e-06	1.52421e-07	up
isotig22551	627	similar to HLC-32	28	68.0267	0	0	5.52378	1.32867e-06	1.52421e-07	up
isotig08340	1185	cap-n-collar, isoform B	36	46.2779	3	4.69415	3.30139	1.47816e-06	1.70487e-07	up
isotig11015	555	Heat shock protein beta-1	68	186.64	121	404.247	-1.11498	1.56728e-06	1.81145e-07	down
isotig25703	521	elegaxobin-2	29	84.7909	1	3.55891	4.5744	1.58526e-06	1.83351e-07	up
isotig27928	471	similar to blimp-1	29	93.7921	1	3.93671	4.5744	1.58526e-06	1.83351e-07	up
isotig12168	1420	PREDICTED: t-complex protein 11-like protein 1-like isoform 1	42	45.0557	5	6.52884	2.78681	1.60405e-06	1.86563e-07	up
isotig17250	1437	protein-tyrosine phosphatase	12	12.7208	45	58.0644	-2.19047	1.81945e-06	2.12547e-07	down
isotig08420	1060	ubiquinol-cytochrome c reductase iron-sulfur subunit	25	35.9272	65	113.7	-1.66209	1.84935e-06	2.1614e-07	down
isotig18339	997	choline monooxygenase, putative	7	10.6953	36	66.9517	-2.64615	1.89618e-06	2.21919e-07	down
isotig20791	713	calmodulin, putative, (fragment)	5	10.6824	32	83.2175	-2.96165	1.94055e-06	2.27688e-07	down
isotig10385	1369	hepatic leukemia factor	6	6.67632	34	46.05	-2.78608	1.95805e-06	2.30058e-07	down
isotig10326	1135	similar to Chymotrypsinogen 2 precursor	1	1.34213	23	37.5739	-4.80714	1.9647e-06	2.31316e-07	down
isotig12190	1332	putative orphan protein	27	30.878	0	0	5.47131	2.16219e-06	2.56782e-07	up
isotig17836	1119	similar to calcium binding atopy-related autoantigen 1	27	36.7555	0	0	5.47131	2.16219e-06	2.56782e-07	up
isotig13408	790	Sh3bgr; SH3 domain binding glutamic acid-rich protein	0	0	22	51.6357	-5.74301	2.31106e-06	2.76766e-07	down
isotig28268	462	neurocan core protein precursor	0	0	22	88.2948	-5.74301	2.31106e-06	2.76766e-07	down
isotig13949	631	PREDICTED: protein msta, isoform A-like	2	4.82825	25	73.4624	-3.92743	2.39386e-06	2.88037e-07	down
isotig26858	493	similar to alpha tubulin	2	6.17977	25	94.0259	-3.92743	2.39386e-06	2.88037e-07	down
isotig11944	2398	C9orf30, TMEFF1; chromosome 9 open reading frame 30	35	22.2335	3	2.31967	3.26074	2.42525e-06	2.92338e-07	up
isotig20699	716	similar to putative peptidyl-prolyl cis-trans isomerase	35	74.4636	3	7.76895	3.26074	2.42525e-06	2.92338e-07	up
isotig17862	1120	Transmembrane protein 19	18	24.4818	54	89.3985	-1.86854	2.45063e-06	2.95793e-07	down
isotig09781	765	B-cell receptor-associated protein 31	41	81.6416	5	12.1189	2.75205	2.57557e-06	3.11568e-07	up
isotig19275	841	PREDICTED: similar to steroid dehydrogenase	28	50.7167	1	2.20474	4.52378	2.61951e-06	3.17589e-07	up
isotig09070	1096	similar to oviductin	42	58.3751	87	147.185	-1.3342	2.83985e-06	3.45528e-07	down
isotig23441	593	LpR1, isoform D	3	7.70647	27	84.4235	-3.4535	2.93462e-06	3.57533e-07	down
isotig21971	650	similar to LDLa domain containing chitin binding protein 1 CG8756-PD, isoform D	5	11.7178	31	88.4306	-2.91585	3.51262e-06	4.30699e-07	down
isotig12788	902	cuticular protein RR-1 motif 55	63	106.395	14	28.779	1.88635	3.56297e-06	4.40041e-07	up
isotig08012	691	Kunitz-like protease inhibitor precursor	1	2.2045	22	59.0336	-4.74301	3.63077e-06	4.49198e-07	down
isotig08045	2569	similar to fascin	78	46.2508	21	15.1569	1.60951	3.9258e-06	4.88238e-07	up
isotig26442	504	voltage-dependent anion channel	18	54.404	53	194.984	-1.84157	3.97158e-06	4.94146e-07	down
isotig26566	499	F-type H+-transporting ATPase subunit b	73	222.849	124	460.761	-1.04795	4.09255e-06	5.10079e-07	down
isotig13378	942	broad	0	0	21	41.3355	-5.67589	4.13482e-06	5.17132e-07	down
isotig17225	1454	PREDICTED: serpin B6-like	0	0	21	26.7799	-5.67589	4.13482e-06	5.17132e-07	down
isotig19961	773	organic cation transporter, putative	0	0	21	50.3726	-5.67589	4.13482e-06	5.17132e-07	down
isotig12978	941	similar to mannose receptor C1	27	43.7082	1	1.97045	4.47131	4.37971e-06	5.50947e-07	up
isotig13026	924	AF427598_1 alpha-tubulin	27	44.5124	1	2.0067	4.47131	4.37971e-06	5.50947e-07	up
isotig09306	958	tRNA (guanine-N2-)-methyltransferase	25	39.7524	63	121.935	-1.617	4.43642e-06	5.58678e-07	down
isotig20738	717	condensin-2 complex subunit D3	2	4.24913	24	62.0649	-3.86854	4.47523e-06	5.64893e-07	down
isotig24318	562	acetyl-CoA C-acetyltransferase	12	32.5263	43	141.869	-2.12488	5.1293e-06	6.49804e-07	down
isotig23363	597	similar to dumpy CG33196-PB	101	257.713	33	102.493	1.33024	5.37911e-06	6.83045e-07	up
isotig10662	880	phosphatidic acid phosphatase type 2A	3	5.19311	26	54.7829	-3.39905	5.45653e-06	6.942e-07	down
isotig17794	1135	PREDICTED: inner centromere protein-like	3	4.02638	26	42.4748	-3.39905	5.45653e-06	6.942e-07	down
isotig09465	485	similar to troponin I	30	94.2255	2	7.64615	3.62331	5.68767e-06	7.24986e-07	up
isotig12202	1877	similar to dusky-like CG15013-PA, isoform A	30	24.347	2	1.9757	3.62331	5.68767e-06	7.24986e-07	up
isotig12328	1403	4-hydroxyphenylpyruvate dioxygenase	22	23.8866	58	76.6522	-1.68213	6.06577e-06	7.82828e-07	down
isotig17025	1712	translation initiation factor eIF-5	20	17.7957	55	59.568	-1.74301	6.29302e-06	8.14192e-07	down
contig18570	1079	sodium/potassium-transporting ATPase subunit alpha	151	213.179	61	104.824	1.02409	6.36493e-06	8.24182e-07	up
isotig29156	433	betaine homocysteine S-methyltansferase	1	3.51804	21	89.9261	-4.67589	6.73502e-06	8.74827e-07	down
isotig10215	1821	similar to golgi-associated microtubule-binding protein HOOK3	10	8.36525	39	39.7108	-2.24705	7.13167e-06	9.28655e-07	down
isotig23688	583	F0F1-type ATP synthase alpha subunit	10	26.1289	39	124.037	-2.24705	7.13167e-06	9.28655e-07	down
isotig10631	657	AF357226_1 CUB-serine protease	0	0	20	56.4441	-5.60551	7.41003e-06	9.70694e-07	down
isotig08911	1130	protein kinase Kelch repeat:Kelch	61	82.2319	14	22.9723	1.83981	7.79256e-06	1.02606e-06	up
isotig21803	657	dermatopontin 2	17	39.416	50	141.11	-1.83997	7.99985e-06	1.054e-06	down
isotig18179	1030	glucosamine-6-phosphate deaminase	24	35.4947	0	0	5.30139	9.39898e-06	1.24847e-06	up
isotig18319	1008	Synaptotagmin-like protein 5	24	36.2694	0	0	5.30139	9.39898e-06	1.24847e-06	up
isotig29527	424	DnaJ homolog subfamily B member 4	24	86.2253	0	0	5.30139	9.39898e-06	1.24847e-06	up
isotig10108	1697	similar to teratocyte released chitinase	39	35.0084	80	87.4103	-1.3201	9.3654e-06	1.24981e-06	down
isotig18549	964	vacuolar protein-sorting protein, putative	3	4.7406	25	48.0858	-3.34247	1.00384e-05	1.34665e-06	down
isotig17070	1634	vrille	38	35.4259	5	5.67378	2.64242	1.06676e-05	1.43509e-06	up
isotig20411	738	similar to SCO-spondin	38	78.4362	5	12.5623	2.64242	1.06676e-05	1.43509e-06	up
isotig12396	1162	PREDICTED: transmembrane protein 2-like	6	7.86564	31	49.4663	-2.65281	1.10153e-05	1.48425e-06	down
isotig13578	737	putative glutamine synthetase	6	12.4015	31	77.9917	-2.65281	1.10153e-05	1.48425e-06	down
isotig06708	1108	Dual specificity protein phosphatase 3	34	46.7443	73	122.162	-1.38594	1.13705e-05	1.5367e-06	down
isotig17121	1576	TcasGA2_TC001744; similar to Type III alcohol dehydrogenase CG3425-PA	10	9.66569	38	44.7076	-2.20958	1.21397e-05	1.64196e-06	down
isotig14314	587	AF355595_1 lipophorin receptor	1	2.59508	20	63.1751	-4.60551	1.25958e-05	1.70875e-06	down
isotig26946	492	molecular chaperone HtpG	1	3.09616	20	75.3736	-4.60551	1.25958e-05	1.70875e-06	down
isotig12370	1249	tripsin, putative	0	0	19	28.2063	-5.5315	1.34076e-05	1.8308e-06	down
isotig17093	1591	glutamate receptor delta-1 subunit precursor, putative	0	0	19	22.1431	-5.5315	1.34076e-05	1.8308e-06	down
isotig17888	1103	trypsin	0	0	19	31.9398	-5.5315	1.34076e-05	1.8308e-06	down
isotig22512	629	PREDICTED: zonadhesin-like	0	0	19	56.0089	-5.5315	1.34076e-05	1.8308e-06	down
isotig21008	699	elongation factor EF-1 gamma subunit	24	52.3026	59	156.505	-1.58126	1.3724e-05	1.88066e-06	down
isotig14324	591	growth hormone-inducible soluble protein, putative	12	30.9302	41	128.632	-2.05617	1.42583e-05	1.95619e-06	down
isotig25006	545	short-chain dehydrogenase, putative	36	100.622	75	255.164	-1.34247	1.44809e-05	1.98751e-06	down
isotig14782	539	Papain family cysteine protease containing protein	23	65.0022	0	0	5.23998	1.54367e-05	2.12743e-06	up
isotig19440	831	cell surface receptor protein	23	42.1615	0	0	5.23998	1.54367e-05	2.12743e-06	up
isotig19942	771	PREDICTED: similar to pupal cuticle protein 78E, putative, partial	23	45.4425	0	0	5.23998	1.54367e-05	2.12743e-06	up
isotig26868	495	neutral ceramidase	16	49.2384	47	176.054	-1.83817	1.61775e-05	2.25177e-06	down
isotig13096	793	glutathione S-transferase	59	113.336	14	32.7348	1.79171	1.69927e-05	2.36615e-06	up
isotig26455	494	defective proboscis extension response, putative	31	95.5925	3	11.2603	3.08566	1.79478e-05	2.50253e-06	up
isotig09300	1217	serine protease	7	8.76186	32	48.7544	-2.47622	1.80367e-05	2.51785e-06	down
isotig23804	580	nucleoside-diphosphate kinase	7	18.3848	32	102.3	-2.47622	1.80367e-05	2.51785e-06	down
isotig21256	682	hemolysin-type calcium-binding protein	3	6.70079	24	65.2501	-3.28358	1.86391e-05	2.60948e-06	down
isotig10493	913	VA5_VESFL RecName: Full=Venom allergen 5; AltName: Full=Allergen Ves f V; AltName: Full=Antigen 5; Short=Ag5; AltName: Allergen=Ves f 5	26	43.3802	61	123.883	-1.51387	1.91127e-05	2.6799e-06	down
isotig23073	609	Slc25a1; solute carrier family 25 (mitochondrial carrier; citrate transporter), member 1	6	15.008	30	91.3394	-2.60551	1.9558e-05	2.74656e-06	down
isotig17945	1093	integral membrane transporter protein	24	33.4488	1	1.69642	4.30139	2.05023e-05	2.90292e-06	up
isotig19112	865	histone-lysine N-methyltransferase, putative	24	42.2653	1	2.14357	4.30139	2.05023e-05	2.90292e-06	up
isotig20700	718	PREDICTED: UNC93-like protein-like	24	50.9185	1	2.58244	4.30139	2.05023e-05	2.90292e-06	up
isotig18659	934	peroxiredoxins, prx-1, prx-2, prx-3	1	1.63096	19	37.7191	-4.5315	2.34994e-05	3.34756e-06	down
isotig21211	676	Centromere protein C 1	1	2.25342	19	52.1148	-4.5315	2.34994e-05	3.34756e-06	down
isotig23749	581	histidine ammonia-lyase	1	2.62188	19	60.6362	-4.5315	2.34994e-05	3.34756e-06	down
isotig26447	504	dTDP-glucose 4,6-dehydratase	1	3.02245	19	69.9	-4.5315	2.34994e-05	3.34756e-06	down
isotig26665	500	glycogenin glucosyltransferase	1	3.04663	19	70.4592	-4.5315	2.34994e-05	3.34756e-06	down
isotig11974	2027	similar to Probable cation-transporting ATPase 13A3 (ATPase family homolog up-regulated in senescence cells 1)	9	6.7636	35	32.0161	-2.24294	2.40692e-05	3.44105e-06	down
isotig12830	1107	Nesprin-1	0	0	18	30.1494	-5.4535	2.41372e-05	3.4703e-06	down
isotig12925	852	suppressor of tumorigenicity protein 14	0	0	18	39.173	-5.4535	2.41372e-05	3.4703e-06	down
isotig14584	618	similar to type VII collagen	0	0	18	54.0055	-5.4535	2.41372e-05	3.4703e-06	down
isotig19326	841	PREDICTED: fibrinogen-like protein-like	0	0	18	39.6854	-5.4535	2.41372e-05	3.4703e-06	down
isotig08874	1543	ribose-phosphate pyrophosphokinase	20	19.7448	52	62.4873	-1.66209	2.43936e-05	3.52688e-06	down
isotig10142	1310	carboxypeptidase A	22	25.5824	0	0	5.17585	2.5025e-05	3.63639e-06	up
isotig20762	711	similar to Buffy CG8238-PA	22	47.1349	0	0	5.17585	2.5025e-05	3.63639e-06	up
isotig21513	669	very low-density lipoprotein receptor isoform 2	22	50.094	0	0	5.17585	2.5025e-05	3.63639e-06	up
isotig21377	675	sodium/potassium-transporting ATPase subunit beta	44	99.2974	8	21.9756	2.17585	2.49808e-05	3.64746e-06	up
isotig09210	1433	2-oxoisovalerate dehydrogenase E1 component, beta subunit	16	17.0084	46	59.5204	-1.80714	2.56616e-05	3.7524e-06	down
isotig17548	1228	thiredoxin peroxidase	2	2.48097	21	31.7085	-3.67589	2.89813e-05	4.27298e-06	down
isotig18833	917	histone acetyltransferase MYST1	2	3.32238	21	42.4624	-3.67589	2.89813e-05	4.27298e-06	down
isotig19642	805	ankyrin, putative	2	3.78463	21	48.3702	-3.67589	2.89813e-05	4.27298e-06	down
isotig27404	481	Cellular retinoic acid-binding protein 2	2	6.33394	21	80.9522	-3.67589	2.89813e-05	4.27298e-06	down
isotig17431	1292	set and mynd domain-containing protein, putative	23	27.1178	1	1.43513	4.23998	3.40602e-05	5.06681e-06	up
isotig19445	826	prophenoloxidase	23	42.4167	1	2.24478	4.23998	3.40602e-05	5.06681e-06	up
isotig23956	558	Fabp; fatty acid binding protein	23	62.7889	1	3.32292	4.23998	3.40602e-05	5.06681e-06	up
isotig26845	494	adenylate kinase	23	70.9235	1	3.75342	4.23998	3.40602e-05	5.06681e-06	up
isotig10614	914	PREDICTED: N-acetyltransferase 11-like	10	16.6664	36	73.0316	-2.13157	3.40304e-05	5.07063e-06	down
isotig18930	895	B-box type zinc-finger protein ncl-1	5	8.51013	27	55.9365	-2.71654	3.60421e-05	5.37815e-06	down
isotig17167	1516	matrix metalloproteinase	38	38.1833	6	7.33848	2.37939	3.71294e-05	5.5544e-06	up
isotig22040	646	collagenase family protein	50	117.903	11	31.5729	1.90085	4.07206e-05	6.1037e-06	up
isotig14506	696	cuticular protein RR-1 motif 56	21	45.962	0	0	5.10874	4.13687e-05	6.23541e-06	up
isotig16174	486	DOMON domain-containing protein CG14681	21	65.8222	0	0	5.10874	4.13687e-05	6.23541e-06	up
isotig18847	910	dynamin-1	21	35.1534	0	0	5.10874	4.13687e-05	6.23541e-06	up
isotig27926	471	zinc metalloproteinase, putative	21	67.9184	0	0	5.10874	4.13687e-05	6.23541e-06	up
isotig19484	820	phosphotransferase enzyme family protein	1	1.8577	18	40.7017	-4.4535	4.3254e-05	6.57787e-06	down
isotig22818	614	thioredoxin peroxidase	1	2.48097	18	54.3574	-4.4535	4.3254e-05	6.57787e-06	down
isotig25330	538	similar to putative ascorbate peroxidase	1	2.83144	18	62.0361	-4.4535	4.3254e-05	6.57787e-06	down
isotig17515	1266	PPO5; prophenoloxidase (AGAP012616-PA)	0	0	17	24.8983	-5.37104	4.31674e-05	6.61241e-06	down
isotig18192	1033	PREDICTED: similar to cytosolic purine 5-nucleotidase	0	0	17	30.5143	-5.37104	4.31674e-05	6.61241e-06	down
isotig20105	762	similar to PSR-like protein	0	0	17	41.3664	-5.37104	4.31674e-05	6.61241e-06	down
isotig26745	498	similar to solute carrier family 38, member 7	0	0	17	63.2956	-5.37104	4.31674e-05	6.61241e-06	down
isotig27874	473	proclotting enzyme precursor, putative	11	35.4259	37	145.042	-2.0336	4.67266e-05	7.19791e-06	down
isotig13155	772	aggrecan 1	2	3.94641	20	48.036	-3.60551	5.42224e-05	8.39204e-06	down
isotig14362	619	similar to connector enhancer of ksr CG6556-PA	2	4.92185	20	59.9092	-3.60551	5.42224e-05	8.39204e-06	down
isotig17799	1138	splicing factor, arginine/serine-rich 12	2	2.67718	20	32.5868	-3.60551	5.42224e-05	8.39204e-06	down
isotig29217	436	similar to alpha-amylase	2	6.98767	20	85.0546	-3.60551	5.42224e-05	8.39204e-06	down
isotig16928	1944	CCR4-NOT transcription complex subunit 7/8	52	40.747	91	86.7959	-1.09093	5.64822e-05	8.76007e-06	down
isotig17214	1469	similar to prIL-16	22	22.8134	1	1.26221	4.17585	5.69785e-05	8.85701e-06	up
isotig28932	446	Heat shock protein 83	22	75.141	1	4.15738	4.17585	5.69785e-05	8.85701e-06	up
isotig17536	1247	large subunit ribosomal protein L6e	60	73.2949	16	23.7907	1.62331	5.78724e-05	9.01469e-06	up
isotig29029	443	similar to oxidative stress protein	60	206.318	16	66.9685	1.62331	5.78724e-05	9.01469e-06	up
isotig17439	1300	stearoyl-CoA desaturase (delta-9 desaturase)	37	43.3558	6	8.5578	2.34091	5.78291e-05	9.01572e-06	up
isotig18551	958	cAMP-dependent protein kinase regulator	6	9.54058	28	54.1935	-2.50597	5.95864e-05	9.30736e-06	down
isotig24524	554	similar to 1-phosphatidylinositol-4,5-bisphosphate phosphodiesterase eta-1 (Phospholipase C-eta-1) (PLC-eta-1) (Phospholipase C-like protein 3) (PLC-L3)	3	8.24899	22	73.6321	-3.15805	6.23523e-05	9.75788e-06	down
isotig14116	659	U4/U6 small nuclear ribonucleoprotein Prp3	5	11.5578	26	73.1547	-2.66209	6.40243e-05	1.00351e-05	down
isotig17814	1139	similar to Endoglucanase precursor (Endo-1,4-beta-glucanase) (Spore germination protein 270-6) (Cellulase)	29	38.785	62	100.93	-1.37979	6.45528e-05	1.01231e-05	down
isotig17366	1348	5'-AMP-activated protein kinase, regulatory beta subunit	4	4.52022	24	33.0123	-2.86854	6.53727e-05	1.0264e-05	down
isotig17692	1190	Cysteine-rich motor neuron 1 protein	34	43.5232	5	7.79072	2.48196	6.77838e-05	1.06664e-05	up
isotig21698	662	ccndx; cyclin Dx	20	46.0215	0	0	5.03835	6.79032e-05	1.07272e-05	up
isotig25116	540	STAR; steroidogenic acute regulatory protein	19	53.598	48	164.817	-1.62061	7.61182e-05	1.2105e-05	down
isotig17778	1145	putative MSH6, mismatch repair ATPase	0	0	16	25.9101	-5.28358	7.90457e-05	1.26686e-05	down
isotig18692	915	pyruvate dehydrogenase kinase 3	0	0	16	32.423	-5.28358	7.90457e-05	1.26686e-05	down
isotig22177	638	sodium/hydrogen exchanger 8	0	0	16	46.5001	-5.28358	7.90457e-05	1.26686e-05	down
isotig26090	514	similar to equinatoxin V	0	0	16	57.718	-5.28358	7.90457e-05	1.26686e-05	down
isotig27453	481	abrupt protein	0	0	16	61.6778	-5.28358	7.90457e-05	1.26686e-05	down
isotig27455	482	long-chain-fatty-acid coa ligase	0	0	16	61.5499	-5.28358	7.90457e-05	1.26686e-05	down
isotig31422	176	glutaminyl-peptide cyclotransferase	0	0	16	168.563	-5.28358	7.90457e-05	1.26686e-05	down
isotig20095	762	nucleoplasmin isoform 1-like protein	17	33.9847	45	109.499	-1.68797	7.99117e-05	1.29108e-05	down
isotig23828	578	PREDICTED: transmembrane protein 19-like	1	2.63549	17	54.535	-4.37104	8.00458e-05	1.29648e-05	down
isotig24248	564	serine protease, subtilase family protein	1	2.70091	17	55.8887	-4.37104	8.00458e-05	1.29648e-05	down
isotig11958	2103	dipeptidyl-peptidase 4	36	26.0767	6	5.29013	2.30139	8.96861e-05	1.45915e-05	up
isotig13008	823	Etoposide-induced protein 2.4	7	12.9565	29	65.336	-2.3342	9.20565e-05	1.49871e-05	down
isotig17179	1496	threonyl-tRNA synthetase	10	10.1826	34	42.1407	-2.04911	9.43896e-05	1.53822e-05	down
isotig17244	1433	delta14-sterol reductase	21	22.3235	1	1.29392	4.10874	9.50203e-05	1.55055e-05	up
isotig20344	740	FK506-binding protein 7 precursor, putative	21	43.2291	1	2.50566	4.10874	9.50203e-05	1.55055e-05	up
isotig12008	2231	nuclear factor of kappa light polypeptide gene enhancer in B-cells inhibitor, alpha	26	17.7526	57	47.3729	-1.41603	9.68031e-05	1.58355e-05	down
isotig31054	269	small subunit ribosomal protein S27Ae	18	101.932	46	317.073	-1.63721	9.75166e-05	1.59601e-05	down
isotig22007	649	von Willebrand factor type A domain-containing protein	33	77.4566	5	14.285	2.43889	0.000106428	1.74989e-05	up
isotig07731	726	similar to neuronal calcium sensor 1b	114	239.198	46	117.483	1.02575	0.000109122	1.79595e-05	up
isotig17030	1649	similar to major vault protein	19	17.5518	0	0	4.96435	0.000111927	1.85178e-05	up
isotig18350	999	phytanoyl-CoA dioxygenase	19	28.9719	0	0	4.96435	0.000111927	1.85178e-05	up
isotig25584	521	Vitellogenin-2	19	55.5527	0	0	4.96435	0.000111927	1.85178e-05	up
isotig18485	968	similar to Synapsin CG3985-PA, isoform A	9	14.163	32	61.2955	-2.11365	0.000113113	1.88542e-05	down
isotig17086	1614	similar to solute carrier family 41 member 1	39	36.8087	73	83.8636	-1.188	0.000120222	2.01039e-05	down
isotig19923	776	TcasGA2_TC009512, Cox4; cytochrome c oxidase subunit IV	28	54.9649	59	140.976	-1.35887	0.000124144	2.07665e-05	down
isotig26530	502	similar to putative mitochondrial ATP synthase alpha subunit	8	24.2759	30	110.808	-2.19047	0.000135605	2.27568e-05	down
isotig17552	1231	carboxypeptidase B	0	0	15	22.5937	-5.19047	0.000144606	2.44114e-05	down
isotig23655	586	novel protein (zgc:56136)	0	0	15	47.4622	-5.19047	0.000144606	2.44114e-05	down
isotig29055	440	similar to dystrophin CG31175-PA, isoform A	0	0	15	63.211	-5.19047	0.000144606	2.44114e-05	down
isotig26072	513	A Chain A, Solution Structure Of The Cide-N Domain Of Human Cell Death Activator Cide-A	1	2.96942	16	57.8305	-4.28358	0.000150586	2.56321e-05	down
isotig27146	488	transmembrane protease, serine 9	1	3.12154	16	60.7931	-4.28358	0.000150586	2.56321e-05	down
isotig28439	459	HEMT1_PHAGO RecName: Full=Myohemerythrin-1; Short=MHr-1 gb	1	3.31876	16	64.6341	-4.28358	0.000150586	2.56321e-05	down
isotig04367	850	PREDICTED: polyubiquitin-C-like	47	84.2302	82	178.875	-1.08654	0.000152023	2.59545e-05	down
isotig16957	1834	PREDICTED: similar to XK-related protein 6	10	8.30596	33	33.3633	-2.00604	0.000155709	2.65964e-05	down
isotig11256	686	similar to ubiquitin-conjugating enzyme E2D 2	86	190.969	31	83.7899	1.18849	0.000158811	2.71648e-05	up
isotig18759	926	Nattectin precursor	20	32.9009	1	2.00237	4.03835	0.000158574	2.71842e-05	up
isotig18909	900	prophenoloxidase activating factor	20	33.8514	1	2.06021	4.03835	0.000158574	2.71842e-05	up
isotig19924	775	Trypsin-1 precursor	20	39.3113	1	2.3925	4.03835	0.000158574	2.71842e-05	up
isotig27256	486	alpha 1-tubulin	37	115.972	7	26.7064	2.11852	0.000172645	2.97173e-05	up
isotig22175	629	saposin	82	198.588	29	85.4873	1.21599	0.000175135	3.01742e-05	up
isotig14205	602	similar to Apolipoprotein D precursor (Apo-D) (ApoD)	44	111.338	10	30.8005	1.85393	0.000175367	3.02237e-05	up
isotig12236	1255	Techylectin-5B precursor	18	21.8483	0	0	4.88635	0.000185234	3.20789e-05	up
isotig21197	688	mitochondrial chaperone BCS1	18	39.8541	0	0	4.88635	0.000185234	3.20789e-05	up
isotig27017	490	PREDICTED: similar to Sptzle 1B (Spz1B)	2	6.2176	18	68.1131	-3.4535	0.000185847	3.23604e-05	down
isotig10412	1139	calcineurin-like phosphoesterase, putative	23	30.7605	2	3.25582	3.23998	0.000193825	3.38854e-05	up
isotig24512	555	similar to histone H2B	23	63.1283	2	6.68177	3.23998	0.000193825	3.38854e-05	up
isotig19412	828	protein phosphatase 3, regulatory subunit	5	9.19875	24	53.7446	-2.54661	0.000197495	3.4559e-05	down
isotig17256	1410	similar to Fucosyltransferase 8 (alpha (1,6) fucosyltransferase)	26	28.0895	3	3.94509	2.8319	0.000202677	3.55149e-05	up
isotig19344	842	spatzle 3	26	47.0382	3	6.60638	2.8319	0.000202677	3.55149e-05	up
isotig25888	519	similar to DYRK2 protein	3	8.80528	20	71.4524	-3.02054	0.000206263	3.62268e-05	down
isotig23248	601	Plin2; perilipin 2	11	27.8809	34	104.896	-1.91161	0.000206057	3.62294e-05	down
isotig28714	448	cytochrome c oxidase subunit VIIa	4	13.601	22	91.054	-2.74301	0.000208169	3.664e-05	down
isotig16813	2924	arginine kinase 1	50	26.0484	13	8.24366	1.65984	0.000216957	3.8257e-05	up
isotig19101	866	heat shock 70kDa protein 1/8	8	14.0722	29	62.0918	-2.14156	0.000227557	4.01813e-05	down
isotig11431	2192	E3 ubiquitin-protein ligase MARCH2	21	14.5938	48	40.6027	-1.47622	0.000247174	4.37319e-05	down
isotig28606	455	protein C (activated)	10	33.4794	32	130.405	-1.96165	0.00025832	4.57457e-05	down
isotig12134	1447	PREDICTED: galactosamine (N-acetyl)-6-sulfate sulfatase-like	43	45.2678	10	12.814	1.82076	0.000261258	4.628e-05	up
isotig09078	642	PREDICTED: furin-like protease 1, isoform 1-CRR-like	0	0	14	40.4341	-5.09093	0.000265659	4.73245e-05	down
isotig19989	767	PREDICTED: similar to plasminogen precursor, partial	0	0	14	33.8444	-5.09093	0.000265659	4.73245e-05	down
isotig26424	501	nucleoside-triphosphate pyrophosphatase	0	0	14	51.8137	-5.09093	0.000265659	4.73245e-05	down
isotig28050	469	PREDICTED: brain-specific angiogenesis inhibitor 3	0	0	14	55.349	-5.09093	0.000265659	4.73245e-05	down
isotig18499	953	similar to Metallophosphoesterase domain-containing protein 2 (Fetal brain protein 239) (239FB)	19	30.3703	1	1.94564	3.96435	0.000266066	4.77269e-05	up
isotig17809	1134	NADH dehydrogenase (ubiquinone) flavoprotein 1	28	37.6127	57	93.2	-1.30911	0.000266628	4.79427e-05	down
isotig16977	1808	PREDICTED: cation transport regulator-like protein 2-like	45	37.9143	11	11.281	1.74884	0.000280676	5.05822e-05	up
isotig19122	863	D-alanine--D-alanine ligase domain-containing protein	1	1.76514	15	32.2281	-4.19047	0.000281183	5.08328e-05	down
isotig27500	477	citronellyl-CoA dehydrogenase	1	3.19353	15	58.3079	-4.19047	0.000281183	5.08328e-05	down
isotig14304	588	EF hand family protein	17	44.0414	0	0	4.80389	0.000305604	5.57748e-05	up
isotig17226	1452	similar to juvenile hormone esterase	17	17.8349	0	0	4.80389	0.000305604	5.57748e-05	up
isotig21623	662	astacin	17	39.1183	0	0	4.80389	0.000305604	5.57748e-05	up
isotig26431	507	blue copper protein precursor	17	51.0775	0	0	4.80389	0.000305604	5.57748e-05	up
isotig27896	472	bursicon beta	17	54.8651	0	0	4.80389	0.000305604	5.57748e-05	up
isotig18860	898	Thrombospondin-4	22	37.3195	2	4.1296	3.17585	0.00031804	5.85245e-05	up
isotig20091	759	glycine N-methyltransferase, putative	22	44.154	2	4.88588	3.17585	0.00031804	5.85245e-05	up
isotig21607	656	similar to troponin C type IIIa	22	51.0867	2	5.65302	3.17585	0.00031804	5.85245e-05	up
isotig13682	715	similar to thymus-specific serine protease	33	70.3067	6	15.5596	2.17585	0.000328431	6.06845e-05	up
isotig17606	1199	quiescin Q6 sulfhydryl oxidase 2	2	2.54097	17	26.2896	-3.37104	0.000343057	6.35072e-05	down
isotig17195	1483	C-5 cytosine-specific DNA methylase	4	4.10873	21	26.2562	-2.67589	0.000370523	6.88713e-05	down
isotig26710	496	NADH dehydrogenase (ubiquinone) Fe-S protein 8	3	9.21359	19	71.0274	-2.94654	0.000373413	6.95594e-05	down
isotig12824	909	receptor accessory protein 5	42	70.3841	10	20.3981	1.78681	0.000378225	7.05985e-05	up
isotig11952	2635	solute carrier family 8 (sodium/calcium exchanger)	90	52.0297	35	24.6287	1.07899	0.000382069	7.13675e-05	up
isotig15284	545	CPR127; cuticular protein 127, RR-1 family (AGAP000344-PA)	35	97.8274	7	23.8153	2.03835	0.000397263	7.42699e-05	up
isotig11948	2382	thrombospondin	44	28.1384	11	8.56259	1.71642	0.000408171	7.63754e-05	up
isotig17568	1231	delta-1-pyrroline-5-carboxylate synthetase	14	17.3244	37	55.7311	-1.68568	0.000415561	7.77804e-05	down
isotig16992	1779	ornithine decarboxylase	22	18.838	48	50.0287	-1.40911	0.000422861	7.92493e-05	down
isotig26635	496	msta, isoform A	18	55.2815	1	3.73829	3.88635	0.000446821	8.39083e-05	up
isotig17565	1236	PREDICTED: similar to chorion b-ZIP transcription factor	58	71.4823	18	27.0028	1.40448	0.000465987	8.76458e-05	up
isotig11344	519	ankyrin repeat protein	52	152.625	15	53.5893	1.50997	0.000469214	8.83032e-05	up
isotig16875	2111	CDC-like kinase	27	19.4834	4	3.51339	2.47131	0.000481463	9.06993e-05	up
isotig16973	1803	ryanodine receptor, invertebrate	27	22.8117	4	4.11357	2.47131	0.000481463	9.06993e-05	up
isotig18313	992	human immunodeficiency virus type I enhancer-binding protein	0	0	13	24.2989	-4.98402	0.000486097	9.23322e-05	down
isotig19005	882	Diacylglycerol O-acyltransferase, putative	0	0	13	27.3293	-4.98402	0.000486097	9.23322e-05	down
isotig19709	794	female reproductive tract protease mettleri-3	0	0	13	30.3583	-4.98402	0.000486097	9.23322e-05	down
isotig20851	699	seminal fluid protein HACP037	0	0	13	34.4842	-4.98402	0.000486097	9.23322e-05	down
isotig26915	492	similar to Sialin (Solute carrier family 17 member 5) (Sodium/sialic acid cotransporter) (AST) (Membrane glycoprotein HP59)	0	0	13	48.9928	-4.98402	0.000486097	9.23322e-05	down
isotig28469	461	similar to Wdr45 like	0	0	13	52.2874	-4.98402	0.000486097	9.23322e-05	down
isotig25696	521	histone H2A	32	93.5624	6	21.3534	2.13146	0.000505873	9.69067e-05	up
isotig09957	686	PREDICTED: speckle targeted PIP5K1A-regulated poly(A) polymerase	16	35.5292	0	0	4.71642	0.000505026	9.73434e-05	up
isotig18091	1050	45 kDa calcium-binding protein	16	23.2124	0	0	4.71642	0.000505026	9.73434e-05	up
isotig20339	745	iduronate 2-sulfatase	16	32.7154	0	0	4.71642	0.000505026	9.73434e-05	up
isotig24357	563	cuticular protein	16	43.2913	0	0	4.71642	0.000505026	9.73434e-05	up
isotig26188	509	prefoldin subunit 4	16	47.8841	0	0	4.71642	0.000505026	9.73434e-05	up
isotig27393	486	spatzle protein	16	50.1502	0	0	4.71642	0.000505026	9.73434e-05	up
isotig30690	330	similar to polytene protein	16	73.8576	0	0	4.71642	0.000505026	9.73434e-05	up
isotig25142	536	cathepsin K	27	76.734	54	186.803	-1.28358	0.000502212	9.73832e-05	down
isotig24750	550	ectonucleotide pyrophosphatase/phosphodiesterase 6	21	58.1629	2	6.74251	3.10874	0.000519001	0.00010096	up
isotig20720	715	broad complex Z4	1	2.13051	14	36.3058	-4.09093	0.000517326	0.000101123	down
isotig22948	607	chitin synthase	1	2.50958	14	42.7655	-4.09093	0.000517326	0.000101123	down
isotig23939	575	alpha-macroglobulin, putative	1	2.64924	14	45.1455	-4.09093	0.000517326	0.000101123	down
isotig18619	945	similar to cathepsin F like protease	6	9.67183	24	47.0905	-2.28358	0.0005176	0.000101664	down
isotig08110	1008	carbonic anhydrase	16	24.1796	39	71.7395	-1.56898	0.000592261	0.00011676	down
isotig19668	798	Acetyl-coenzyme A synthetase, putative	14	26.7248	36	83.6477	-1.64615	0.000640854	0.000127031	down
isotig09590	1715	PREDICTED: fibrocystin-L-like, partial	4	3.55292	20	21.6232	-2.60551	0.000649528	0.000128943	down
isotig18075	1050	PREDICTED: metalloproteinase SpAN-like	4	5.8031	20	35.3179	-2.60551	0.000649528	0.000128943	down
isotig12016	1762	Cysteine sulfinic acid decarboxylase, putative	10	8.64536	30	31.5696	-1.86854	0.000669253	0.000133057	down
isotig17050	1657	ubiquitin-activating enzyme E1	3	2.75796	18	20.1421	-2.86854	0.000668628	0.000133185	down
isotig21667	663	similar to LDLa domain containing chitin binding protein 1 CG8756-PC	3	6.89282	18	50.34	-2.86854	0.000668628	0.000133185	down
isotig27358	482	Cu/Zn superoxide dismutase	3	9.4812	18	69.2436	-2.86854	0.000668628	0.000133185	down
isotig29582	420	TcasGA2_TC014100, Cda1; chitin deacetylase 1	3	10.8808	18	79.4653	-2.86854	0.000668628	0.000133185	down
isotig11954	2176	PREDICTED: glutamate receptor, ionotropic kainate 4-like	12	8.40062	33	28.1196	-1.74301	0.00066802	0.000133334	down
isotig15074	581	similar to Rh type B glycoprotein	12	31.4626	33	105.315	-1.74301	0.00066802	0.000133334	down
isotig18490	963	rogdi	12	18.9821	33	63.5392	-1.74301	0.00066802	0.000133334	down
isotig10740	725	RNA-binding protein 8A	17	35.7191	40	102.3	-1.51804	0.000698652	0.000139693	down
isotig17373	1335	ubiquitin carboxyl-terminal hydrolase 26/29/37	26	29.6675	4	5.55563	2.41686	0.000743503	0.000149422	up
isotig27045	489	protein kinase A	26	80.9941	4	15.1672	2.41686	0.000743503	0.000149422	up
isotig11197	2294	short stop, isoform H	38	25.2336	9	7.2745	1.79443	0.000744676	0.000149818	up
isotig09208	1759	serpin peptidase inhibitor, clade B (ovalbumin), member 1, like 3	40	34.6404	10	10.5412	1.71642	0.0008034	0.000162326	up
isotig13438	962	enoyl reductase	15	23.7523	0	0	4.62331	0.000834385	0.000170565	up
isotig20258	747	PE-PGRS family protein	15	30.5886	0	0	4.62331	0.000834385	0.000170565	up
isotig27001	483	single VWC domain protein 4	15	47.3079	0	0	4.62331	0.000834385	0.000170565	up
isotig11215	937	aquaporin-9	20	32.5147	2	3.95772	3.03835	0.000843143	0.000173924	up
isotig13966	766	SLCO1C1; solute carrier organic anion transporter family, member 1C1	0	0	12	29.0474	-4.86854	0.000871602	0.000181368	down
isotig14190	786	similar to Polymerase (DNA directed), alpha 2 (70kD subunit)	0	0	12	28.3082	-4.86854	0.000871602	0.000181368	down
isotig20520	727	PREDICTED: similar to plexus CG4444-PA	0	0	12	30.6056	-4.86854	0.000871602	0.000181368	down
isotig21498	661	FKSG24 homolog	0	0	12	33.6615	-4.86854	0.000871602	0.000181368	down
isotig23229	599	minichromosome maintenance protein 6	0	0	12	37.1457	-4.86854	0.000871602	0.000181368	down
isotig24955	544	Broad-complex core protein isoform 6	0	0	12	40.9013	-4.86854	0.000871602	0.000181368	down
isotig26083	508	similar to n-myc downstream regulated	0	0	12	43.7998	-4.86854	0.000871602	0.000181368	down
isotig26388	505	PREDICTED: iron-sulfur cluster assembly 1 homolog, mitochondrial-like	0	0	12	44.06	-4.86854	0.000871602	0.000181368	down
isotig26656	501	elongation factor EF-1 alpha subunit	0	0	12	44.4117	-4.86854	0.000871602	0.000181368	down
isotig27915	470	similar to Probable E3 ubiquitin-protein ligase KIAA1333 homolog	0	0	12	47.341	-4.86854	0.000871602	0.000181368	down
isotig11541	1044	tyrosine 3-monooxygenase/tryptophan 5-monooxygenase activation protein	85	124.025	34	60.3855	1.03835	0.00087395	0.000183553	up
isotig12332	1842	similar to CLIP-190 CG5020-PC	46	38.0415	13	13.086	1.53955	0.000874074	0.000183626	up
isotig23847	575	Ninjurin-1, putative	28	74.1787	5	16.1234	2.20185	0.00094097	0.000198288	up
isotig15128	544	similar to hormonally upregulated Neu-associated kinase	1	2.80021	13	44.3097	-3.98402	0.000953053	0.000201785	down
isotig19588	811	PREDICTED: sulfite oxidase, mitochondrial-like	1	1.87831	13	29.7219	-3.98402	0.000953053	0.000201785	down
isotig24804	549	PREDICTED: calmodulin 2-like	1	2.7747	13	43.9061	-3.98402	0.000953053	0.000201785	down
isotig30236	371	cyclophilin A, putative	1	4.10596	13	64.9716	-3.98402	0.000953053	0.000201785	down
isotig08826	2606	choline transporter-like protein 2	41	23.9662	69	49.0941	-1.03455	0.00098472	0.000209631	down
